# Supplementary material for: Bis(μ-2-fluoro­benzoato-1:2κ2 O:O′)(2-fluoro­benzoato-1κ2 O,O′)(2-fluoro­benzoato-2κO)dinicotinamide-1κN 1,2κN 1-dizinc(II)–2-fluoro­benzoic acid (1/1)
Source: Acta Crystallogr Sect E Struct Rep Online. 2009 Nov 21;65(Pt 12):m1608–9. doi: 10.1107/S1600536809048089 (PMC2971791; doi:10.1107/S1600536809048089)
Supplement: Supplementary file 2 [file e-65-m1608-Isup2.hkl]

#
# h,k,l, Fc-squared, Fo-squared, sigma(Fo-squared) and status flag
#
data_I
_shelx_title ' el3 in P 21/c'
_shelx_refln_list_code          4
_shelx_F_calc_maximum      726.04
_exptl_crystal_F_000      2176.00
_reflns_d_resolution_high  0.7495
 
loop_
 _symmetry_equiv_pos_as_xyz
 'x, y, z'
 '-x, y+1/2, -z+1/2'
 '-x, -y, -z'
 'x, -y-1/2, z-1/2'
 
_cell_length_a    12.5143
_cell_length_b    16.7106
_cell_length_c    20.6673
_cell_angle_alpha  90.000
_cell_angle_beta   92.929
_cell_angle_gamma  90.000
 
_shelx_F_squared_multiplier     1.000
 
loop_
 _refln_index_h
 _refln_index_k
 _refln_index_l
 _refln_F_squared_calc
 _refln_F_squared_meas
 _refln_F_squared_sigma
 _refln_observed_status
   1   0   0      986.49      962.52     18.38 o
   2   0   0     3511.25     4721.29     51.98 o
   3   0   0      589.13      417.71     36.78 o
   4   0   0    18758.50    20140.23    201.87 o
   5   0   0     1134.34     1133.57     28.88 o
   6   0   0     2192.16     1822.23     42.83 o
   7   0   0       18.48       29.64     21.71 o
   8   0   0     1052.11      936.33     40.91 o
   9   0   0     4823.79     4724.75     92.10 o
  10   0   0     2857.44     2702.02     74.69 o
  11   0   0        8.20       39.03     33.31 o
  12   0   0    18060.16    17135.68    293.25 o
  13   0   0    11980.69    12396.59    300.86 o
  14   0   0     3264.57     3775.51    165.55 o
  15   0   0      825.66      987.00    109.59 o
  16   0   0      782.58      671.61    148.57 o
   1   1   0    11852.35    13199.46    115.80 o
   2   1   0    76447.09    74180.58    471.27 o
   3   1   0        2.70      -19.74     19.74 o
   4   1   0     9551.84     8503.49     64.92 o
   5   1   0      162.51      148.78     11.83 o
   6   1   0    10798.91    12293.48     94.05 o
   7   1   0    12385.26    13172.83    122.75 o
   8   1   0       11.22        3.19     16.83 o
   9   1   0      175.49      246.47     23.41 o
  10   1   0    11018.55    10704.57    121.65 o
  11   1   0      218.75      196.96     30.42 o
  12   1   0     4428.41     4475.19     92.00 o
  13   1   0      825.22     1005.47     79.33 o
  14   1   0     2605.70     2553.04    101.39 o
  15   1   0      136.51      231.29     61.62 o
  16   1   0     2052.23     2319.10    193.09 o
   0   2   0      188.22      180.41     15.92 o
   1   2   0     3443.30     3671.17     48.16 o
   2   2   0     9033.61     8514.44     80.95 o
   3   2   0    18073.01    16726.18    109.23 o
   4   2   0     3184.78     3019.15     29.73 o
   5   2   0     2756.42     2531.78     30.45 o
   6   2   0      218.50      246.52     14.59 o
   7   2   0     7128.46     7629.39     70.26 o
   8   2   0     1542.42     1535.97     35.51 o
   9   2   0     1398.87     1459.51     38.12 o
  10   2   0    10293.88     9828.37    109.41 o
  11   2   0      651.10      576.03     36.87 o
  12   2   0     1634.37     1585.87     64.99 o
  13   2   0      740.92      694.81     63.42 o
  14   2   0     1188.97     1213.14     81.95 o
  15   2   0        3.47      163.06     58.79 o
  16   2   0     2492.55     2715.08    167.73 o
   1   3   0     1632.17     1483.36     30.08 o
   2   3   0    23023.86    23383.29    241.33 o
   3   3   0     1066.63      816.37     16.95 o
   4   3   0     3146.26     2845.20     29.37 o
   5   3   0      100.38       62.35     11.17 o
   6   3   0      129.16      201.71     12.59 o
   7   3   0       55.12       88.63     13.68 o
   8   3   0      356.37      358.94     22.04 o
   9   3   0     2565.26     2445.16     46.45 o
  10   3   0      199.47      181.92     28.19 o
  11   3   0      139.17       97.41     33.47 o
  12   3   0      358.48      407.18     52.99 o
  13   3   0      194.31       94.61     48.50 o
  14   3   0      220.42      208.33     57.06 o
  15   3   0        1.72      -11.30     79.65 o
  16   3   0       18.35      119.68     71.23 o
   0   4   0    46024.68    50331.25    868.30 o
   1   4   0       31.22       -2.65     32.93 o
   2   4   0    82893.30    83581.81    902.82 o
   3   4   0      190.28      203.25     32.90 o
   4   4   0    18134.63    18579.74    148.44 o
   5   4   0     7992.82     7683.09     69.10 o
   6   4   0    11063.76    12176.07    108.96 o
   7   4   0     1515.74     1509.59     30.53 o
   8   4   0      683.12      714.75     26.01 o
   9   4   0     2805.47     2782.55     54.85 o
  10   4   0     1620.35     1655.76     49.50 o
  11   4   0     8020.42     8217.14    134.56 o
  12   4   0       43.47      104.54     45.37 o
  13   4   0      432.00      352.90     53.70 o
  14   4   0     1570.25     1544.24     97.99 o
  15   4   0      212.44      293.03     96.50 o
  16   4   0     1296.58     1384.97     88.71 o
   1   5   0    12297.78    12949.71    177.67 o
   2   5   0    23935.65    23794.37    274.55 o
   3   5   0     1775.11     2258.44     43.05 o
   4   5   0    18020.13    18865.06    174.78 o
   5   5   0    10221.02    10159.07     92.83 o
   6   5   0     1657.99     1776.95     30.22 o
   7   5   0     1650.65     1249.76     30.05 o
   8   5   0     7544.25     7685.70     86.65 o
   9   5   0      279.95      258.94     38.26 o
  10   5   0      170.32      201.99     33.62 o
  11   5   0      607.87      645.84     52.32 o
  12   5   0      827.75      983.91     62.03 o
  13   5   0        8.23       42.33     47.42 o
  14   5   0       91.00       73.36     50.92 o
  15   5   0      130.50      294.96    101.10 o
  16   5   0        7.88       58.14     87.60 o
   0   6   0    48324.18    49938.54    873.84 o
   1   6   0    10588.95    10045.66    146.42 o
   2   6   0    90830.98    90765.17    984.41 o
   3   6   0      962.71      870.06     42.96 o
   4   6   0     1480.28     1385.10     34.62 o
   5   6   0      343.18      450.66     24.23 o
   6   6   0    22618.54    22501.70    200.90 o
   7   6   0     2913.97     2907.59     45.69 o
   8   6   0    15385.25    14480.61    149.49 o
   9   6   0     1295.18     1494.56     49.04 o
  10   6   0     3544.70     3192.34     75.64 o
  11   6   0     1430.12     1381.98     64.87 o
  12   6   0      563.68      698.85     59.74 o
  13   6   0     1375.20     1515.43    123.31 o
  14   6   0     1576.24     1533.57    221.35 o
  15   6   0     2058.18     2164.92    254.70 o
  16   6   0     3103.99     2759.21    286.53 o
   1   7   0    29719.80    29123.99    376.53 o
   2   7   0       85.95       97.57     20.80 o
   3   7   0     1449.72     1493.02     46.30 o
   4   7   0     3221.02     3624.58     74.60 o
   5   7   0     3979.45     3783.68     54.46 o
   6   7   0       10.06      -14.19     14.19 o
   7   7   0     9824.34     9444.07     90.45 o
   8   7   0    16415.69    16073.77    177.22 o
   9   7   0    11329.88    10847.72    186.42 o
  10   7   0        8.60       36.55     50.70 o
  11   7   0      168.63      151.23     82.54 o
  12   7   0      691.98      776.15    151.23 o
  13   7   0     2095.26     2438.46    252.04 o
  14   7   0     1910.42     1883.69    233.47 o
  15   7   0     1642.96     1719.20    233.47 o
   0   8   0       73.20      113.66     53.06 o
   1   8   0     2287.87     2229.43     53.73 o
   2   8   0       12.69       53.69     19.31 o
   3   8   0      600.26      418.68     30.38 o
   4   8   0     6128.49     6104.33    104.35 o
   5   8   0     2670.94     2493.11     48.01 o
   6   8   0       11.45       18.02     16.14 o
   7   8   0      144.18      167.72     21.78 o
   8   8   0     1875.49     2043.53     58.44 o
   9   8   0     1948.73     1876.25     76.57 o
  10   8   0     5662.33     5676.55    215.72 o
  11   8   0     3232.28     3484.64    323.68 o
  12   8   0      447.71      557.77    102.72 o
  13   8   0      210.64      217.55    153.88 o
  14   8   0      467.62      419.19    169.80 o
  15   8   0      536.65      668.58    201.63 o
   1   9   0     1949.52     2125.50     56.06 o
   2   9   0     5920.28     6191.37    100.06 o
   3   9   0    17189.14    17982.51    230.67 o
   4   9   0     2838.13     3016.80     74.00 o
   5   9   0      239.73      294.87     35.53 o
   6   9   0     1655.34     1737.91     49.17 o
   7   9   0      109.39      154.09     29.75 o
   8   9   0        1.83       21.88     38.53 o
   9   9   0       12.52       25.10     41.43 o
  10   9   0     5420.47     5324.56    211.96 o
  11   9   0       65.71       47.76     86.30 o
  12   9   0       53.99      201.63    137.96 o
  13   9   0       72.99       90.20    143.27 o
  14   9   0       11.24        5.31    153.88 o
  15   9   0      137.50      153.88    175.10 o
   0  10   0     2931.43     2893.18    106.49 o
   1  10   0     2054.06     1931.93     57.91 o
   2  10   0     7158.02     6951.69    111.52 o
   3  10   0      116.97       89.49     25.76 o
   4  10   0     3929.79     3987.23     85.86 o
   5  10   0      947.19      831.70     54.19 o
   6  10   0      176.96      198.30     35.90 o
   7  10   0       40.32       69.78     33.30 o
   8  10   0     2556.61     2562.18     81.99 o
   9  10   0      347.68      455.23     70.30 o
  10  10   0      535.56      470.13    104.86 o
  11  10   0     1448.00     1761.65    206.94 o
  12  10   0      116.55       84.90    143.27 o
  13  10   0      642.85      599.60    180.41 o
  14  10   0     1510.73     1432.67    233.47 o
   1  11   0     2978.59     2996.44     73.59 o
   2  11   0      886.61      896.58     42.03 o
   3  11   0     2885.40     2834.22     70.10 o
   4  11   0    18294.44    18164.07    280.31 o
   5  11   0     1915.42     1831.36     74.99 o
   6  11   0     5135.19     5053.59    126.38 o
   7  11   0     3508.02     3484.69    117.65 o
   8  11   0     1531.24     1622.25     68.07 o
   9  11   0     1170.29     1122.44     78.55 o
  10  11   0     1815.55     1820.02    201.63 o
  11  11   0      467.17      525.31    153.88 o
  12  11   0     1077.59      668.58    180.41 o
  13  11   0        6.33       10.61    148.57 o
  14  11   0       99.06       63.67    159.19 o
   0  12   0    17386.98    16967.73    298.87 o
   1  12   0       21.32        1.44     26.77 o
   2  12   0     2487.51     2599.63     65.27 o
   3  12   0     1281.59     1352.38     59.90 o
   4  12   0     1118.20     1125.81     57.00 o
   5  12   0      802.58      862.01     95.62 o
   6  12   0     7358.23     7398.60    236.29 o
   7  12   0      226.43      251.63     57.24 o
   8  12   0     4115.90     4151.24    102.88 o
   9  12   0     1607.56     1814.71    201.63 o
  10  12   0       61.93      -68.98    122.04 o
  11  12   0      399.89      382.04    153.88 o
  12  12   0     2012.13     1804.10    233.47 o
  13  12   0      119.85      127.35    164.49 o
  14  12   0      194.23       68.98    175.10 o
   1  13   0    14456.00    15481.95    217.98 o
   2  13   0     5358.92     5120.13    104.86 o
   3  13   0      912.44      821.86     52.96 o
   4  13   0        1.31       11.67     51.03 o
   5  13   0      303.39      217.55     78.79 o
   6  13   0     1196.91     1163.65    116.13 o
   7  13   0     6683.93     6732.68    298.71 o
   8  13   0     1155.88     1069.83    103.47 o
   9  13   0     1952.08     1745.73    206.94 o
  10  13   0      369.29      275.92    143.27 o
  11  13   0        3.44     -127.35    127.35 o
  12  13   0      700.20      737.56    191.02 o
   0  14   0      221.37      304.67     87.55 o
   1  14   0     1959.67     2039.47     73.52 o
   2  14   0     1482.59     1613.71     68.39 o
   3  14   0     1995.45     2240.83     99.94 o
   4  14   0     3609.58     3906.88    217.55 o
   5  14   0     1682.43     1527.87    125.65 o
   6  14   0      480.64      558.48    167.14 o
   7  14   0      404.75      541.23    143.27 o
   8  14   0       59.12       47.76    122.04 o
   9  14   0     2475.52     2345.33    233.47 o
  10  14   0      598.47      748.17    180.41 o
  11  14   0       57.08       58.37    143.27 o
  12  14   0      372.24      291.84    169.80 o
   1  15   0     3949.62     3848.19    114.13 o
   2  15   0     4802.55     4730.74    125.99 o
   3  15   0      140.16      155.87     74.76 o
   4  15   0     4243.08     4398.93    188.37 o
   5  15   0       52.85      -71.70     76.85 o
   6  15   0      711.41      626.13    148.57 o
   7  15   0       39.37      -68.98    122.04 o
   8  15   0      601.25      403.27    153.88 o
   9  15   0      894.21      971.03    185.72 o
  10  15   0     1126.15     1289.40    212.25 o
  11  15   0       60.04       68.98    159.19 o
  12  15   0     1310.30     1167.36    228.17 o
   0  16   0       10.68        2.06     67.22 o
   1  16   0       13.97       33.77     41.41 o
   2  16   0     2857.32     2838.80    183.85 o
   3  16   0       37.28       88.65     76.30 o
   4  16   0       14.87      -38.25     80.60 o
   5  16   0      527.36      504.09    143.27 o
   6  16   0     1272.83     1326.54    191.02 o
   7  16   0        0.75       21.22    127.35 o
   8  16   0       75.34       84.90    137.96 o
   9  16   0      274.13      281.23    159.19 o
  10  16   0       12.85      122.04    164.49 o
  11  16   0       52.58       84.90    164.49 o
   1  17   0      539.52      687.46     70.12 o
   2  17   0     1035.97     1182.33    119.89 o
   3  17   0     4089.18     3915.89    189.45 o
   4  17   0     2097.49     2228.59    217.55 o
   5  17   0      207.93      376.74    148.57 o
   6  17   0      291.55      275.92    148.57 o
   7  17   0     1452.63     1883.69    228.17 o
   8  17   0       97.27      -79.59    137.96 o
   9  17   0       46.18       95.51    153.88 o
  10  17   0     1056.88      689.80    201.63 o
   0  18   0      339.46      442.37     98.95 o
   1  18   0      142.42      107.32     62.14 o
   2  18   0      217.97      182.27     73.92 o
   3  18   0     1354.79     1411.44    191.02 o
   4  18   0      521.39      461.64    159.19 o
   5  18   0     1409.26     1167.36    196.33 o
   6  18   0     1593.00     1820.02    228.17 o
   7  18   0       77.85       79.59    148.57 o
   8  18   0      172.75      159.19    164.49 o
   9  18   0     1204.67     1220.42    222.86 o
   1  19   0     4063.62     4167.95    216.98 o
   2  19   0       52.96       54.93     95.18 o
   3  19   0      582.73      684.50    175.10 o
   4  19   0      184.87      196.33    153.88 o
   5  19   0      846.76      960.42    196.33 o
   6  19   0        6.99     -143.27    143.27 o
   7  19   0     4146.91     4282.08    334.29 o
   8  19   0      141.59      185.72    169.80 o
   0  20   0       20.62     -122.04    122.04 o
   1  20   0      110.88      135.59    156.53 o
   2  20   0       15.17      -22.79     94.30 o
   3  20   0       45.16       50.80    100.47 o
   4  20   0      116.50      212.25    164.49 o
   5  20   0       67.10       53.06    164.49 o
   6  20   0     1797.21     2191.45    270.61 o
   7  20   0        3.03        5.31    164.49 o
   2  21   0     2777.18     3032.79    200.50 o
   3  21   0      129.03      107.18    135.31 o
   4  21   0      622.08      711.03    212.25 o
   5  21   0       62.63      -84.90    164.49 o
 -16   1   1       99.85      233.95     98.03 o
 -15   1   1     1110.69     1220.61    104.93 o
 -14   1   1     2590.36     2674.39    112.56 o
 -13   1   1      319.48      362.91     47.43 o
 -12   1   1     5393.65     5330.00    100.26 o
 -11   1   1     1315.60     1295.41     47.46 o
 -10   1   1        4.07       26.72     23.32 o
  -9   1   1     6423.78     6371.65     75.10 o
  -8   1   1     3945.61     3866.99     53.20 o
  -7   1   1    11989.71    12003.80    108.76 o
  -6   1   1       64.77       99.02     12.96 o
  -5   1   1     3207.61     3254.56     34.38 o
  -4   1   1     8978.22     8137.90     64.85 o
  -3   1   1      254.14      130.48     26.29 o
  -2   1   1    41721.40    42336.50    270.48 o
  -1   1   1    55188.29    56642.45    424.66 o
   0   1   1      461.12      493.47     16.57 o
   1   1   1    32614.44    33813.25    245.25 o
   2   1   1      147.21      100.84      6.53 o
   3   1   1      781.09      579.20     23.31 o
   4   1   1     1109.10     1256.36     20.94 o
   5   1   1     2325.37     2176.34     28.96 o
   6   1   1      262.43      151.30     13.98 o
   7   1   1    15821.99    15840.42    131.30 o
   8   1   1        6.18       10.33     17.46 o
   9   1   1    13669.82    13571.77    129.20 o
  10   1   1     3968.23     3832.20     77.71 o
  11   1   1      724.52      679.26     37.83 o
  12   1   1      291.87      325.87     39.37 o
  13   1   1     5328.22     5148.68    113.38 o
  14   1   1     1275.12     1235.50     78.69 o
  15   1   1     1762.50     1926.42     95.82 o
  16   1   1      198.50      228.25    123.31 o
 -16   2   1        2.04       44.08     71.67 o
 -15   2   1      832.60      954.11    121.49 o
 -14   2   1     3827.18     3595.46    114.27 o
 -13   2   1     2421.78     2319.97     91.42 o
 -12   2   1     2857.24     2914.64     75.67 o
 -11   2   1      505.28      520.16     40.07 o
 -10   2   1     3443.47     3442.75     57.64 o
  -9   2   1     1853.64     1736.14     52.82 o
  -8   2   1     6059.47     6149.53     69.89 o
  -7   2   1     3077.60     3239.37     40.59 o
  -6   2   1     1587.65     1865.87     31.18 o
  -5   2   1     2145.90     2209.59     27.66 o
  -4   2   1    10264.53    10344.91     76.89 o
  -3   2   1     6591.49     6453.24     45.38 o
  -2   2   1    16539.62    17081.67    154.57 o
  -1   2   1      807.04      776.84     17.85 o
   0   2   1    36599.13    36084.95    626.45 o
   1   2   1    16071.93    16361.90    168.54 o
   2   2   1    18017.12    18154.88    150.64 o
   3   2   1      148.72      133.92     20.23 o
   4   2   1     9280.89     9017.01     66.32 o
   5   2   1      820.55      851.28     18.52 o
   6   2   1     1429.16     1492.28     26.43 o
   7   2   1     1277.18     1302.92     29.53 o
   8   2   1     1036.06     1082.18     31.64 o
   9   2   1     7579.65     7195.74     83.03 o
  10   2   1        9.18        1.47     23.48 o
  11   2   1      691.25      628.61     38.30 o
  12   2   1     1882.42     1909.79     72.25 o
  13   2   1      392.88      390.12     57.51 o
  14   2   1     3159.22     2919.84    108.37 o
  15   2   1      531.48      685.70     71.05 o
  16   2   1        0.60      146.60     91.14 o
 -16   3   1      661.01      772.95     80.42 o
 -15   3   1      359.47      453.23     88.08 o
 -14   3   1       44.04      124.85     52.61 o
 -13   3   1     2657.81     2734.12     98.49 o
 -12   3   1     5785.88     5536.27    125.77 o
 -11   3   1     5439.66     5319.71     96.15 o
 -10   3   1    21871.17    21148.16    219.65 o
  -9   3   1     3378.94     3325.62     52.16 o
  -8   3   1     3036.74     3069.71     46.14 o
  -7   3   1      609.73      690.68     20.32 o
  -6   3   1    18648.69    18170.12    126.21 o
  -5   3   1     1105.84      861.63     19.02 o
  -4   3   1    15238.25    14765.05    102.98 o
  -3   3   1     1689.93     1673.82     20.63 o
  -2   3   1    73805.13    72100.49    787.00 o
  -1   3   1     9258.14     8430.89    102.37 o
   0   3   1     3034.87     2759.32     92.86 o
   1   3   1    15255.94    14887.47    146.01 o
   2   3   1    13254.34    13249.26    164.31 o
   3   3   1     1993.49     1961.90     32.37 o
   4   3   1    19048.63    17163.07    119.38 o
   5   3   1     3724.44     3812.56     39.28 o
   6   3   1      379.36      454.10     15.95 o
   7   3   1      831.12      833.08     22.93 o
   8   3   1     5224.35     5235.06     65.23 o
   9   3   1     2560.24     2673.29     48.63 o
  10   3   1    10638.67    10076.17    120.60 o
  11   3   1     4767.85     4801.70     92.42 o
  12   3   1      844.68      894.80     62.73 o
  13   3   1      926.47      821.72     70.67 o
  14   3   1       11.16       32.39     51.87 o
  15   3   1      468.01      482.03     69.14 o
  16   3   1      756.91      747.62     77.43 o
 -16   4   1       46.92      133.42     69.84 o
 -15   4   1     1191.41     1305.30     81.27 o
 -14   4   1      162.96      216.66     54.60 o
 -13   4   1      100.65       83.90     48.62 o
 -12   4   1     6119.68     6060.87    132.02 o
 -11   4   1     1711.63     1788.05     65.40 o
 -10   4   1      739.53      697.25     41.49 o
  -9   4   1     3800.11     3849.22     62.75 o
  -8   4   1        3.94      -15.52     15.52 o
  -7   4   1        2.55        1.81     13.01 o
  -6   4   1    11816.73    11404.42     87.38 o
  -5   4   1     3983.96     3799.18     41.69 o
  -4   4   1     2694.36     3126.33     33.61 o
  -3   4   1    28287.28    28893.06    272.40 o
  -2   4   1    65284.09    65893.88    716.44 o
  -1   4   1    13118.07    13548.35    180.15 o
   0   4   1     3621.60     3562.45     89.81 o
   1   4   1     1458.98     1510.14     35.04 o
   2   4   1     4337.90     4219.15     71.59 o
   3   4   1     3879.26     3768.89     43.21 o
   4   4   1     3795.68     3985.47     45.02 o
   5   4   1     9766.07     9488.07     82.68 o
   6   4   1     1210.42     1169.65     25.01 o
   7   4   1      664.88      629.48     20.53 o
   8   4   1      213.88      166.22     20.22 o
   9   4   1     6602.70     6220.42     84.61 o
  10   4   1     1800.12     1742.98     51.90 o
  11   4   1      304.03      292.42     40.85 o
  12   4   1     1442.53     1546.56     73.05 o
  13   4   1       18.51       54.75     46.92 o
  14   4   1     1376.38     1417.83     79.68 o
  15   4   1      801.31      926.25     75.72 o
  16   4   1        5.96      197.61     99.56 o
 -16   5   1     1602.19     1792.32    177.87 o
 -15   5   1      772.12      707.96    134.35 o
 -14   5   1     3587.15     3435.52    113.35 o
 -13   5   1      521.94      539.70     56.89 o
 -12   5   1      844.30      813.12     58.56 o
 -11   5   1      453.20      462.82     49.36 o
 -10   5   1      166.06      172.78     32.19 o
  -9   5   1     6876.54     6793.43    109.33 o
  -8   5   1      899.14      953.85     30.26 o
  -7   5   1     7505.31     6823.21     68.13 o
  -6   5   1     7496.91     7445.62     68.76 o
  -5   5   1    19141.83    19879.63    150.16 o
  -4   5   1     1874.22     1962.53     33.03 o
  -3   5   1    18212.18    18302.89    218.80 o
  -2   5   1     2865.12     3359.54     56.98 o
  -1   5   1    50891.72    51412.09    629.80 o
   0   5   1    16931.43    16444.14   1086.76 o
   1   5   1    22718.15    21110.83    224.09 o
   2   5   1       33.41       20.08     15.86 o
   3   5   1      102.28      136.87     17.95 o
   4   5   1      730.13      743.28     24.20 o
   5   5   1     8772.25     8618.06     76.14 o
   6   5   1      425.98      493.12     21.69 o
   7   5   1    27798.01    27936.58    213.32 o
   8   5   1     1051.82     1062.21     32.92 o
   9   5   1     4112.79     3900.37     65.30 o
  10   5   1     1450.57     1365.82     58.05 o
  11   5   1     1240.81     1288.23     65.70 o
  12   5   1     3382.09     3288.65     98.97 o
  13   5   1      832.94      854.50     63.77 o
  14   5   1     1054.98     1050.50     86.54 o
  15   5   1     3434.09     3471.33    151.59 o
  16   5   1      243.64      285.94     82.12 o
 -16   6   1      168.02      302.45    169.80 o
 -15   6   1     1319.34     1294.70    102.29 o
 -14   6   1      401.70      422.35    238.78 o
 -13   6   1      685.71      652.02     77.39 o
 -12   6   1      368.95      408.11     49.92 o
 -11   6   1     3130.41     3321.98    105.78 o
 -10   6   1      282.15      320.14     36.26 o
  -9   6   1      223.07      157.16     28.92 o
  -8   6   1     4686.07     4544.51     62.69 o
  -7   6   1      291.51      324.70     20.04 o
  -6   6   1      374.04      380.40     17.17 o
  -5   6   1     4641.36     4540.54     46.75 o
  -4   6   1     2339.10     2530.59     58.38 o
  -3   6   1      729.46      824.65     35.68 o
  -2   6   1    13433.11    13150.33    161.27 o
  -1   6   1    12325.33    13355.07    227.47 o
   0   6   1    16927.07    18024.08    275.48 o
   1   6   1       17.35       50.63     15.30 o
   2   6   1    35089.98    36643.71    414.58 o
   3   6   1     2774.20     2936.07     66.84 o
   4   6   1      123.03      132.30     16.36 o
   5   6   1      242.48      287.77     17.01 o
   6   6   1     7133.71     7038.83     78.80 o
   7   6   1     2555.00     2614.99     45.27 o
   8   6   1      537.71      567.96     32.84 o
   9   6   1     1340.93     1354.91     50.12 o
  10   6   1     2945.55     2819.48     90.08 o
  11   6   1     1836.80     1694.15     70.53 o
  12   6   1       42.02       33.27     41.68 o
  13   6   1      191.07      309.39     97.34 o
  14   6   1       29.66      236.74     97.34 o
  15   6   1      646.01     1039.60    209.59 o
  16   6   1     1301.03     1475.11    238.78 o
 -15   7   1      731.33      944.50    201.63 o
 -14   7   1      383.72      344.90    164.49 o
 -13   7   1        3.11       -5.31    127.35 o
 -12   7   1      178.38      201.28    103.47 o
 -11   7   1       61.20      149.56     80.60 o
 -10   7   1      162.16      161.31     52.10 o
  -9   7   1     1836.47     1703.71     84.20 o
  -8   7   1     5925.04     5864.18     85.39 o
  -7   7   1     8433.51     8374.60    122.11 o
  -6   7   1     2785.48     2847.23     41.37 o
  -5   7   1      150.97      200.84     20.66 o
  -4   7   1    16266.45    17318.08    219.52 o
  -3   7   1     4707.70     4963.86     83.52 o
  -2   7   1     3064.41     3467.28     62.46 o
  -1   7   1    17116.00    16465.80    226.55 o
   0   7   1       53.12      112.87     24.73 o
   1   7   1     2503.84     2939.37     53.90 o
   2   7   1      318.81      484.70     28.78 o
   3   7   1       82.85       27.75     23.47 o
   4   7   1     4638.90     5162.81     81.45 o
   5   7   1     3807.27     3206.86     51.43 o
   6   7   1     1757.62     1649.15     40.86 o
   7   7   1     4594.13     4673.94     57.31 o
   8   7   1     3325.34     3297.00     65.57 o
   9   7   1     3403.86     3187.06     97.20 o
  10   7   1      696.32      803.14     70.43 o
  11   7   1      357.07      281.55     91.87 o
  12   7   1      264.41      478.51    103.13 o
  13   7   1      319.81      347.46    101.10 o
  14   7   1       34.27      211.65    108.78 o
  15   7   1     2645.94     2430.22    270.61 o
 -15   8   1      653.54      833.07    201.63 o
 -14   8   1     2268.71     2244.51    249.39 o
 -13   8   1      475.62      376.74    159.19 o
 -12   8   1     2450.72     2382.47    233.47 o
 -11   8   1       13.59       51.70     80.08 o
 -10   8   1    16082.81    15248.47    541.23 o
  -9   8   1     1287.32     1225.72     64.09 o
  -8   8   1     4591.69     4744.15     93.73 o
  -7   8   1     1626.05     1652.07     42.97 o
  -6   8   1     3330.69     3364.84     66.49 o
  -5   8   1      675.07      669.82     33.03 o
  -4   8   1      435.08      494.31     37.76 o
  -3   8   1     1826.87     2120.25     51.08 o
  -2   8   1      765.19     1071.33     37.50 o
  -1   8   1      678.58      784.58     37.49 o
   0   8   1     9321.44     9182.93    143.66 o
   1   8   1     8163.27     9136.25    108.99 o
   2   8   1       14.57        8.06     19.48 o
   3   8   1      484.50      574.33     33.92 o
   4   8   1      307.93      493.78     34.90 o
   5   8   1       17.85       -3.27     16.22 o
   6   8   1     8037.52     8114.22     92.69 o
   7   8   1       20.55       26.96     20.36 o
   8   8   1     6746.41     6527.11    131.22 o
   9   8   1      137.27      117.81     45.46 o
  10   8   1      899.91      826.84    108.61 o
  11   8   1        7.91       21.35     82.29 o
  12   8   1      809.23      791.02    114.39 o
  13   8   1     1351.08     1445.88    140.36 o
  14   8   1     1809.35     1422.05    217.55 o
  15   8   1      575.40      838.37    206.94 o
 -15   9   1       67.73       42.45    169.80 o
 -14   9   1       69.58      137.96    159.19 o
 -13   9   1     1164.55     1162.05    201.63 o
 -12   9   1      825.63     1013.48    180.41 o
 -11   9   1     3881.26     4118.24    190.91 o
 -10   9   1     8791.53     8560.79    264.34 o
  -9   9   1     1609.28     1497.87     70.59 o
  -8   9   1      507.61      498.65     49.66 o
  -7   9   1       22.02       35.02     28.93 o
  -6   9   1     4545.09     4500.22     76.04 o
  -5   9   1     1823.19     1919.47     68.51 o
  -4   9   1    10307.74     9774.78    149.72 o
  -3   9   1     3380.33     3222.74     66.30 o
  -2   9   1     2779.81     2700.07     60.42 o
  -1   9   1      833.76     1047.41     49.02 o
   0   9   1     3476.47     4096.25     86.63 o
   1   9   1     4646.31     5267.19     83.18 o
   2   9   1     3034.87     2646.23     58.45 o
   3   9   1       72.74       65.51     25.07 o
   4   9   1     4704.91     4587.60     91.73 o
   5   9   1      375.93      345.94     43.54 o
   6   9   1     2821.71     2597.37     62.49 o
   7   9   1      153.98      119.73     30.39 o
   8   9   1     3064.86     3032.39    107.96 o
   9   9   1      413.24      526.60     57.44 o
  10   9   1    10192.23     9648.94    419.19 o
  11   9   1     1210.84     1361.08    131.32 o
  12   9   1     1467.58     1805.59    230.82 o
  13   9   1      576.17      493.47    169.80 o
  14   9   1       68.88       31.84    153.88 o
  15   9   1        2.22      265.31    180.41 o
 -14  10   1      591.76      753.48    191.02 o
 -13  10   1      740.61      668.58    185.72 o
 -12  10   1     1128.00     1215.11    191.02 o
 -11  10   1     2506.73     2679.61    244.08 o
 -10  10   1     2247.39     2287.65    289.19 o
  -9  10   1     8913.83     8769.37    193.37 o
  -8  10   1       16.84       13.82     38.08 o
  -7  10   1       23.98       17.04     43.33 o
  -6  10   1     1744.46     1698.80     59.06 o
  -5  10   1     6083.22     6018.47    112.39 o
  -4  10   1     1731.07     1702.68     52.91 o
  -3  10   1    27356.83    27522.49    329.55 o
  -2  10   1      352.08      463.60     31.34 o
  -1  10   1     5723.30     6011.67    113.67 o
   0  10   1       11.74       56.78     26.56 o
   1  10   1     5869.01     6124.17     95.19 o
   2  10   1       11.30       -8.07     20.69 o
   3  10   1    16967.63    17059.62    247.30 o
   4  10   1     1320.87     1239.22     53.15 o
   5  10   1     5575.58     5134.42    117.95 o
   6  10   1       24.34       20.53     33.54 o
   7  10   1      567.95      566.01     65.87 o
   8  10   1      100.71      100.16     41.75 o
   9  10   1     1924.47     1712.93     91.48 o
  10  10   1     1484.33     1690.46    144.42 o
  11  10   1     3221.85     3651.86    195.00 o
  12  10   1      456.67      461.64    159.19 o
  13  10   1      730.14      684.50    191.02 o
  14  10   1       10.45      -15.92    153.88 o
 -14  11   1     1293.61     1284.09    233.47 o
 -13  11   1     1049.12     1029.40    206.94 o
 -12  11   1      160.75      196.33    148.57 o
 -11  11   1      103.08      153.88    137.96 o
 -10  11   1     2466.97     2340.02    222.86 o
  -9  11   1     1345.62     1398.96    185.72 o
  -8  11   1     1262.73     1267.24     63.71 o
  -7  11   1     1029.48     1211.89     76.46 o
  -6  11   1       77.50       47.48     61.35 o
  -5  11   1     3139.75     3100.18     80.67 o
  -4  11   1      523.63      647.30     40.92 o
  -3  11   1     2356.91     2274.19     67.89 o
  -2  11   1       13.47       22.86     23.19 o
  -1  11   1    22775.55    23775.82    331.26 o
   0  11   1       43.76       32.79     25.90 o
   1  11   1     4911.19     4946.52     87.00 o
   2  11   1     5818.11     5643.53     97.23 o
   3  11   1     1807.99     1904.62     60.88 o
   4  11   1      222.41      218.73     48.59 o
   5  11   1     7735.96     7532.60    150.74 o
   6  11   1       80.12       84.24     48.24 o
   7  11   1     7407.20     7245.53    170.29 o
   8  11   1      899.66      933.96     58.72 o
   9  11   1     3305.50     3299.82    126.17 o
  10  11   1        8.33       -7.85     91.79 o
  11  11   1      159.60      111.43    132.65 o
  12  11   1      483.18      520.00    169.80 o
  13  11   1     1077.25     1151.44    217.55 o
  14  11   1     1145.83     1215.11    222.86 o
 -14  12   1      194.46      328.98    185.72 o
 -13  12   1     2381.02     2594.72    275.92 o
 -12  12   1     1014.79      764.09    191.02 o
 -11  12   1      288.67      408.57    159.19 o
 -10  12   1      607.90      445.72    148.57 o
  -9  12   1      127.09        0.00    116.74 o
  -8  12   1     7429.56     7569.37    265.80 o
  -7  12   1     1260.82     1425.93     84.20 o
  -6  12   1     2880.55     2756.92    153.70 o
  -5  12   1      717.78      719.41     91.87 o
  -4  12   1     2146.67     2212.68     73.44 o
  -3  12   1     3603.69     3696.88    120.24 o
  -2  12   1     4156.49     4800.08    104.82 o
  -1  12   1       15.81       37.93     30.15 o
   0  12   1    21514.58    21850.97    282.93 o
   1  12   1     1042.34      972.26     49.25 o
   2  12   1     2360.14     2416.33     63.80 o
   3  12   1     1067.30     1073.02     55.42 o
   4  12   1     2583.02     2515.09     86.54 o
   5  12   1      278.25      241.63     71.87 o
   6  12   1     3134.77     3126.52    160.81 o
   7  12   1      973.78     1197.82     78.84 o
   8  12   1      510.53      634.29     51.14 o
   9  12   1      325.98      305.80    105.70 o
  10  12   1     1403.57     1347.77    196.33 o
  11  12   1      778.63     1002.87    185.72 o
  12  12   1     1320.60     1485.73    217.55 o
  13  12   1     1022.89     1491.03    233.47 o
  14  12   1      116.01      212.25    180.41 o
 -13  13   1       75.82      238.78    169.80 o
 -12  13   1      404.50      286.53    169.80 o
 -11  13   1      662.99      647.35    180.41 o
 -10  13   1      336.40      323.68    148.57 o
  -9  13   1      194.28      143.27    127.35 o
  -8  13   1      669.11      644.22     85.28 o
  -7  13   1      688.71      759.47     77.11 o
  -6  13   1     1994.93     1496.04    121.90 o
  -5  13   1      623.59      707.16     93.80 o
  -4  13   1      815.01      734.91     90.05 o
  -3  13   1      501.18      562.97     46.69 o
  -2  13   1      460.07      427.82     43.47 o
  -1  13   1      448.21      529.33     55.14 o
   0  13   1      433.40      540.97     39.78 o
   1  13   1     1654.72     1588.34     56.68 o
   2  13   1    11753.81    12025.81    182.62 o
   3  13   1      111.15      165.05     39.31 o
   4  13   1        5.03      -28.96     45.47 o
   5  13   1      430.48      434.57     88.11 o
   6  13   1      461.08      285.48    143.27 o
   7  13   1     1092.50     1308.85     94.22 o
   8  13   1       75.87      -65.08     90.50 o
   9  13   1        4.53       47.76    122.04 o
  10  13   1       48.72      -10.61    127.35 o
  11  13   1       67.92      -84.90    132.65 o
  12  13   1        3.95       31.84    148.57 o
  13  13   1      320.93      578.37    196.33 o
 -12  14   1      893.29      917.97    206.94 o
 -11  14   1        2.78      -42.45    143.27 o
 -10  14   1      578.62      620.82    169.80 o
  -9  14   1       15.59      -15.92    127.35 o
  -8  14   1     4045.26     3783.30    270.61 o
  -7  14   1      494.95      392.66    143.27 o
  -6  14   1     3911.86     3857.58    260.00 o
  -5  14   1      960.98      764.26    103.13 o
  -4  14   1     1098.94     1000.74    145.92 o
  -3  14   1     2337.99     2315.55    135.07 o
  -2  14   1     1421.26     1653.53     70.99 o
  -1  14   1      286.01      374.40     54.16 o
   0  14   1      746.29      761.84     61.56 o
   1  14   1       10.39       13.40     33.10 o
   2  14   1     1507.22     1679.55     67.35 o
   3  14   1      125.15      180.09     52.10 o
   4  14   1      154.64       87.82    153.88 o
   5  14   1      619.67      720.72    102.72 o
   6  14   1     7237.48     7090.70    245.56 o
   7  14   1      200.97      -29.63     90.20 o
   8  14   1     7388.73     6993.53    360.82 o
   9  14   1        3.59      -90.20    122.04 o
  10  14   1       81.07      169.80    148.57 o
  11  14   1       36.68      100.82    153.88 o
  12  14   1      206.47      265.31    175.10 o
 -12  15   1      513.64      615.52    206.94 o
 -11  15   1     1120.71     1315.93    217.55 o
 -10  15   1      343.28      339.59    164.49 o
  -9  15   1       31.25      -10.61    132.65 o
  -8  15   1       11.95      -53.06    127.35 o
  -7  15   1      109.96      143.27    127.35 o
  -6  15   1     1061.55      817.15    159.19 o
  -5  15   1     4171.77     3544.52    249.39 o
  -4  15   1      519.43      726.70    100.47 o
  -3  15   1     4799.92     4640.74    185.47 o
  -2  15   1     1583.23     1852.39    123.14 o
  -1  15   1     5758.89     5618.03    162.14 o
   0  15   1     3324.53     3301.45     96.34 o
   1  15   1     2031.01     2369.14     93.29 o
   2  15   1     1442.33     1589.56     79.73 o
   3  15   1      818.88      913.04    137.96 o
   4  15   1     2819.38     3242.18    286.53 o
   5  15   1      794.87      784.27    108.61 o
   6  15   1      268.77      155.10     96.69 o
   7  15   1      915.21      864.91    164.49 o
   8  15   1     1670.54     1400.83    201.63 o
   9  15   1       28.90      -21.22    132.65 o
  10  15   1     3017.42     3109.41    286.53 o
  11  15   1      305.34      127.35    164.49 o
  12  15   1      197.97      360.82    185.72 o
 -11  16   1     2000.19     2016.34    265.31 o
 -10  16   1     1287.53     1183.28    217.55 o
  -9  16   1     2837.91     2955.54    275.92 o
  -8  16   1      131.21      164.49    143.27 o
  -7  16   1       10.05      -15.92    127.35 o
  -6  16   1       77.45      111.43    127.35 o
  -5  16   1     3328.48     3311.05    254.70 o
  -4  16   1     3288.83     3353.50    249.39 o
  -3  16   1     9080.66     9210.38    273.59 o
  -2  16   1     3819.31     3786.20    252.04 o
  -1  16   1      713.15      813.16     81.42 o
   0  16   1       31.57       45.24     48.79 o
   1  16   1     2579.43     2632.64    104.61 o
   2  16   1       10.01        2.04     62.71 o
   3  16   1    12596.92    13061.27    345.19 o
   4  16   1      671.89      810.29    116.74 o
   5  16   1     3342.37     3581.43    376.74 o
   6  16   1       10.54        0.00    122.04 o
   7  16   1      198.25      291.84    148.57 o
   8  16   1      675.41      599.60    169.80 o
   9  16   1     4385.22     4621.67    323.68 o
  10  16   1       29.20       47.76    153.88 o
 -10  17   1      475.69      599.60    196.33 o
  -9  17   1      314.75      440.41    180.41 o
  -8  17   1      352.57      567.76    175.10 o
  -7  17   1      474.52      620.82    169.80 o
  -6  17   1       81.47      -10.61    132.65 o
  -5  17   1      589.04      663.27    164.49 o
  -4  17   1     4515.77     4382.89    291.84 o
  -3  17   1      664.37      891.44    164.49 o
  -2  17   1     2073.92     2249.80    150.08 o
  -1  17   1      344.79      305.25     70.08 o
   0  17   1       85.73       45.28     55.91 o
   1  17   1     2876.69     3080.88    120.04 o
   2  17   1      794.94      861.33    112.37 o
   3  17   1      236.08       23.47     84.36 o
   4  17   1      295.19      290.94     99.38 o
   5  17   1     1620.23     1851.85    212.25 o
   6  17   1       89.21      206.94    143.27 o
   7  17   1     4175.31     3878.81    297.15 o
   8  17   1      193.25      196.33    153.88 o
   9  17   1       47.28        0.00    153.88 o
  10  17   1      921.36      880.82    212.25 o
  -9  18   1        4.30       10.61    164.49 o
  -8  18   1      879.49      679.19    191.02 o
  -7  18   1      785.94      986.95    201.63 o
  -6  18   1     1963.69     2202.06    244.08 o
  -5  18   1      336.69      435.11    159.19 o
  -4  18   1        3.42      -53.06    137.96 o
  -3  18   1       14.94     -122.04    122.04 o
  -2  18   1     2181.81     2375.89    157.45 o
  -1  18   1        2.93      -41.22     65.80 o
   0  18   1     3394.55     3656.65    160.07 o
   1  18   1      374.94      376.92     69.82 o
   2  18   1      274.43      291.74     95.62 o
   3  18   1      526.03      635.91    112.37 o
   4  18   1     1980.11     2228.59    228.17 o
   5  18   1        3.83     -111.43    127.35 o
   6  18   1     5227.00     5640.46    344.90 o
   7  18   1      351.66      328.98    169.80 o
   8  18   1     2793.41     2833.49    281.23 o
   9  18   1       30.66      -74.29    159.19 o
  -8  19   1      936.01     1241.64    233.47 o
  -7  19   1      265.38      260.00    175.10 o
  -6  19   1       27.94      -42.45    153.88 o
  -5  19   1      758.17      456.33    175.10 o
  -4  19   1       66.54       10.61    143.27 o
  -3  19   1       75.85       42.45    148.57 o
  -2  19   1      209.87      152.88     98.95 o
  -1  19   1      165.76       33.81     94.30 o
   0  19   1      116.25       13.94     73.16 o
   1  19   1      202.18      134.62     67.87 o
   2  19   1        1.95       16.35     90.15 o
   3  19   1      385.99      350.21    153.88 o
   4  19   1     1242.47     1729.81    217.55 o
   5  19   1       31.19      -37.14    143.27 o
   6  19   1      340.73      360.82    169.80 o
   7  19   1        0.36      127.35    159.19 o
   8  19   1      423.01      477.56    185.72 o
  -7  20   1      208.81       47.76    175.10 o
  -6  20   1        9.76       42.45    164.49 o
  -5  20   1      178.17      408.57    180.41 o
  -4  20   1      156.78       21.22    164.49 o
  -3  20   1       44.95      -35.14     98.11 o
  -2  20   1      511.47      684.92    123.14 o
  -1  20   1      296.08      274.12    109.50 o
   0  20   1     1679.03     1743.71    252.04 o
   1  20   1      271.83      360.82    148.57 o
   2  20   1       64.25       10.20     94.30 o
   3  20   1      178.92      -31.84    148.57 o
   4  20   1        3.74      -42.45    148.57 o
   5  20   1      539.45      392.66    180.41 o
   6  20   1     1772.32     2127.77    260.00 o
   7  20   1        8.91       37.14    164.49 o
  -5  21   1      564.40      557.15    206.94 o
  -4  21   1      685.68     1017.27    145.03 o
  -3  21   1      462.46      497.78    123.65 o
  -2  21   1       63.48      -10.61    107.07 o
  -1  21   1      399.59      434.33    126.09 o
   3  21   1      351.98      251.38    201.63 o
   4  21   1      214.84      350.21    191.02 o
   5  21   1      316.74       74.29    180.41 o
  -2  22   1      291.33      233.47    169.80 o
 -16   0   2      246.82      366.85    106.12 o
 -15   0   2     5688.15     6276.57    215.46 o
 -14   0   2     7034.19     6670.73    214.15 o
 -13   0   2     5828.21     5237.33    267.96 o
 -12   0   2     9306.67     8908.37    185.92 o
 -11   0   2     1755.33     1678.31     68.64 o
 -10   0   2     3921.53     3585.98     82.00 o
  -9   0   2      819.59      973.39     43.90 o
  -8   0   2     8625.69     6991.25    107.16 o
  -7   0   2     4874.11     3888.94     70.32 o
  -6   0   2     3039.49     3410.76     55.76 o
  -5   0   2    16286.85    16222.61    169.31 o
  -4   0   2     6890.86     6500.63     76.51 o
  -3   0   2     1014.17     1003.50     33.22 o
  -2   0   2    37651.62    36795.36    377.41 o
  -1   0   2     5056.40     4777.57     64.28 o
   0   0   2    70154.89    72845.34   1212.80 o
   1   0   2       86.00      159.53      7.13 o
   2   0   2       34.02      183.51     11.40 o
   3   0   2     7874.00     7158.55     91.75 o
   4   0   2    16861.13    14591.86    142.78 o
   5   0   2      354.24      357.93     21.56 o
   6   0   2     1030.46      773.91     29.22 o
   7   0   2     5295.60     6242.93     99.80 o
   8   0   2    18234.20    16837.24    291.76 o
   9   0   2       66.72       84.49     31.69 o
  10   0   2     2478.13     2331.28     71.32 o
  11   0   2     5622.12     5417.40    199.13 o
  12   0   2     5856.50     5484.19    123.98 o
  13   0   2      348.41      399.13     82.45 o
  14   0   2     7913.87     7858.00    294.49 o
  15   0   2      153.94      277.46    302.45 o
  16   0   2       11.56       53.06     92.86 o
 -16   1   2      330.55      511.06    147.81 o
 -15   1   2      716.88      692.16     71.20 o
 -14   1   2     1944.18     2120.19     91.40 o
 -13   1   2      944.50     1053.85     60.27 o
 -12   1   2     2130.68     2157.89     75.40 o
 -11   1   2      641.66      669.44     40.18 o
 -10   1   2     4050.29     3919.61     64.55 o
  -9   1   2     4586.72     4361.71     59.88 o
  -8   1   2     6129.87     5294.15     63.43 o
  -7   1   2     2499.10     2244.44     37.48 o
  -6   1   2      172.37      310.86     14.89 o
  -5   1   2      882.50      809.26     17.77 o
  -4   1   2      570.23      612.17     16.43 o
  -3   1   2     2332.56     1780.27     34.86 o
  -2   1   2     1623.35     1948.43     21.22 o
  -1   1   2    10778.54    11015.02     83.61 o
   0   1   2      210.18      258.94      5.93 o
   1   1   2     6609.16     6417.23     46.37 o
   2   1   2    16028.33    16894.24    109.23 o
   3   1   2     1674.47     1593.16     28.80 o
   4   1   2    20940.41    20537.08    131.46 o
   5   1   2    22350.59    22673.14    151.29 o
   6   1   2      203.86      236.51     16.17 o
   7   1   2     3531.03     2802.19     43.56 o
   8   1   2      212.98      308.09     22.55 o
   9   1   2     2576.58     2808.47     51.38 o
  10   1   2      474.60      464.17     34.05 o
  11   1   2       70.19      106.01     39.60 o
  12   1   2      538.42      640.62     51.45 o
  13   1   2     2758.43     2568.76     85.54 o
  14   1   2      530.03      616.91    147.05 o
  15   1   2       25.54      113.81     62.80 o
  16   1   2     1399.26     1461.48    134.03 o
 -16   2   2      928.52     1131.63     85.42 o
 -15   2   2       29.65      162.59     89.61 o
 -14   2   2        3.00       98.21     51.78 o
 -13   2   2     2137.73     2277.57    132.50 o
 -12   2   2       95.95      108.48     34.99 o
 -11   2   2    10835.69    10987.58    148.69 o
 -10   2   2     3311.83     3400.19     68.45 o
  -9   2   2      257.99      241.43     25.65 o
  -8   2   2       31.00       23.07     15.95 o
  -7   2   2     1746.77     1901.71     31.27 o
  -6   2   2     1697.19     1715.85     26.59 o
  -5   2   2    16887.04    16907.25    118.58 o
  -4   2   2    15250.70    15216.20    101.46 o
  -3   2   2     6584.01     6486.99     51.13 o
  -2   2   2     3497.54     4153.55     41.64 o
  -1   2   2     1076.08     1024.46     22.21 o
   0   2   2     2872.29     2715.02     40.17 o
   1   2   2      289.10      314.73     17.01 o
   2   2   2     3216.15     3238.19     53.74 o
   3   2   2     9086.39     9696.15     69.04 o
   4   2   2      634.13      527.30     14.20 o
   5   2   2     8913.37     8521.61     67.00 o
   6   2   2      258.64      338.39     15.74 o
   7   2   2      844.50      954.04     25.48 o
   8   2   2      180.09      198.77     20.98 o
   9   2   2     6482.20     6292.72     77.20 o
  10   2   2      138.12       76.90     25.13 o
  11   2   2     6915.15     6683.32    102.18 o
  12   2   2        5.91      -18.70     37.10 o
  13   2   2        5.22       34.76     49.28 o
  14   2   2      846.13      883.63     71.41 o
  15   2   2      179.96      195.26     88.84 o
  16   2   2      702.90      897.67    105.69 o
 -16   3   2      120.21      193.40     71.47 o
 -15   3   2      108.80      230.95    107.99 o
 -14   3   2      432.11      539.47     63.20 o
 -13   3   2       95.24      132.47     51.26 o
 -12   3   2      848.74      977.23     62.48 o
 -11   3   2      911.02      815.67     45.22 o
 -10   3   2     1215.40     1154.87     43.09 o
  -9   3   2      232.77      271.38     22.76 o
  -8   3   2       14.91        9.85     15.08 o
  -7   3   2      136.47      191.93     13.60 o
  -6   3   2     3210.78     3027.76     32.66 o
  -5   3   2      792.57      879.55     18.02 o
  -4   3   2     2867.38     2675.59     27.09 o
  -3   3   2      386.71      410.43     13.27 o
  -2   3   2     7018.34     7182.95    148.45 o
  -1   3   2      744.53      551.55     24.38 o
   0   3   2        3.17        7.92     11.57 o
   1   3   2     8446.36     9011.94    112.85 o
   2   3   2      156.81      207.95     18.72 o
   3   3   2     3709.04     3707.97     46.34 o
   4   3   2      135.47      205.40     11.74 o
   5   3   2     1505.82     1329.55     24.38 o
   6   3   2     3327.30     3432.64     37.93 o
   7   3   2     1241.66     1176.03     25.97 o
   8   3   2      163.26      164.46     20.83 o
   9   3   2       25.85       37.29     21.58 o
  10   3   2     2308.86     2511.88     59.49 o
  11   3   2      359.84      363.69     43.11 o
  12   3   2       22.50       45.71     49.96 o
  13   3   2      434.94      547.88     94.20 o
  14   3   2       66.44      130.49     85.78 o
  15   3   2        3.34      128.15     59.14 o
  16   3   2       97.82      251.52    109.52 o
 -16   4   2      807.03      807.92     86.74 o
 -15   4   2      298.56      262.93     67.67 o
 -14   4   2      273.42      360.05     74.83 o
 -13   4   2      949.15     1060.72     94.82 o
 -12   4   2       72.55      140.41     51.31 o
 -11   4   2     1298.28     1347.95     52.96 o
 -10   4   2       25.61       30.26     29.11 o
  -9   4   2      816.74      848.27     32.97 o
  -8   4   2     2231.11     2283.59     39.66 o
  -7   4   2    12012.35    12052.14     97.33 o
  -6   4   2        1.64       19.10     11.04 o
  -5   4   2     5093.41     4700.91     47.16 o
  -4   4   2    22428.07    22426.36    183.09 o
  -3   4   2    46421.28    43460.50    429.46 o
  -2   4   2      424.32      500.34     48.70 o
  -1   4   2       64.74      261.40     24.02 o
   0   4   2     1418.40     1556.87     86.54 o
   1   4   2     6725.83     6625.95     82.53 o
   2   4   2     4543.85     5061.23     69.71 o
   3   4   2    14113.87    13359.12    122.51 o
   4   4   2     8289.06     9090.83     83.00 o
   5   4   2    17046.89    18004.99    151.30 o
   6   4   2     3041.81     2897.41     36.09 o
   7   4   2       62.46       70.01     14.97 o
   8   4   2      850.70      797.79     27.56 o
   9   4   2    16964.91    15966.69    164.95 o
  10   4   2      888.10      815.90     44.49 o
  11   4   2      876.72      844.37     51.50 o
  12   4   2       68.24       90.64     44.86 o
  13   4   2      306.87      389.50     56.88 o
  14   4   2     1795.53     1849.99    103.39 o
  15   4   2       18.14      109.30     80.42 o
  16   4   2      487.38      602.83     75.82 o
 -16   5   2      471.42      539.70     78.60 o
 -15   5   2        6.84       98.36     63.41 o
 -14   5   2      314.58      469.25     68.01 o
 -13   5   2       41.80       75.39     46.62 o
 -12   5   2     2826.18     2814.78     92.01 o
 -11   5   2      511.56      426.98     47.72 o
 -10   5   2     4128.96     4138.59     80.43 o
  -9   5   2     6021.83     5851.32    110.74 o
  -8   5   2     2224.23     2131.48     41.25 o
  -7   5   2     3833.49     3629.41     49.52 o
  -6   5   2     4607.93     4410.67     57.31 o
  -5   5   2     6730.15     7232.74     66.48 o
  -4   5   2     7622.84     7328.05     92.72 o
  -3   5   2     1036.90     1358.01     38.29 o
  -2   5   2     4166.25     4047.15     68.89 o
  -1   5   2    33744.76    35415.16    438.75 o
   0   5   2       20.36       17.96     37.14 o
   1   5   2      186.13      216.08     20.17 o
   2   5   2    16998.26    15080.96    168.45 o
   3   5   2     2394.82     2428.52     49.41 o
   4   5   2    10690.41    10602.53     99.37 o
   5   5   2       12.50       15.30     12.17 o
   6   5   2       41.33       36.04     16.14 o
   7   5   2     1673.36     1776.71     39.61 o
   8   5   2     4929.98     4659.06     65.33 o
   9   5   2     1751.90     1577.32     45.89 o
  10   5   2       98.60       37.53     32.93 o
  11   5   2     1289.01     1285.45     64.37 o
  12   5   2      303.54      222.23     48.89 o
  13   5   2      188.76      271.44     54.64 o
  14   5   2      328.18      291.58     67.40 o
  15   5   2       37.69      178.38    123.31 o
  16   5   2      553.49      719.44     98.89 o
 -16   6   2     1353.76     1358.22    132.65 o
 -15   6   2     4587.52     4358.51    535.92 o
 -14   6   2      450.71      557.69     79.09 o
 -13   6   2     4367.50     4159.70    221.29 o
 -12   6   2     1575.69     1559.30     70.53 o
 -11   6   2       23.69       59.71     38.94 o
 -10   6   2     2153.77     1922.16     67.26 o
  -9   6   2      586.66      621.55     49.72 o
  -8   6   2    12721.09    12371.55    124.46 o
  -7   6   2     7721.84     7530.22     84.19 o
  -6   6   2    11625.09    11939.12    111.49 o
  -5   6   2     2521.20     2565.41     37.47 o
  -4   6   2     4477.64     5054.04     82.80 o
  -3   6   2    26070.36    26105.63    298.78 o
  -2   6   2    65888.63    69567.55    849.83 o
  -1   6   2     2581.26     2308.98     53.02 o
   0   6   2    52015.98    51465.82    901.65 o
   1   6   2     4639.40     4367.64     65.94 o
   2   6   2     4438.51     4642.16     77.65 o
   3   6   2      265.97      417.36     25.34 o
   4   6   2     2863.02     3043.55     46.76 o
   5   6   2      204.48      347.77     17.97 o
   6   6   2    13669.74    12825.19    142.47 o
   7   6   2      950.19      969.16     31.54 o
   8   6   2     8914.06     8793.04    107.20 o
   9   6   2     3444.54     3223.47     68.80 o
  10   6   2     1108.23      966.43     60.45 o
  11   6   2     1449.15     1383.86     89.76 o
  12   6   2     2861.76     2925.55    134.64 o
  13   6   2      827.18     1068.70     92.51 o
  14   6   2     2432.40     2840.48    222.86 o
  15   6   2      600.25      840.51    291.84 o
 -15   7   2     1982.11     2042.87    249.39 o
 -14   7   2     2238.51     2149.00    244.08 o
 -13   7   2     4424.15     4414.73    307.76 o
 -12   7   2      379.84      454.57    183.06 o
 -11   7   2        4.45       68.57     72.52 o
 -10   7   2     3061.79     3002.73    147.71 o
  -9   7   2       15.85      -31.05     45.68 o
  -8   7   2     4118.25     4212.85     88.96 o
  -7   7   2     5047.58     4922.99     73.96 o
  -6   7   2      438.23      362.18     25.20 o
  -5   7   2     1424.00     1459.23     41.28 o
  -4   7   2     7020.48     6571.84     95.95 o
  -3   7   2      335.91      404.26     22.45 o
  -2   7   2     5008.78     5974.85     90.79 o
  -1   7   2    37881.19    38338.04    484.51 o
   0   7   2      874.59      713.17     87.04 o
   1   7   2    24341.99    24199.70    261.95 o
   2   7   2      118.46       26.69     20.66 o
   3   7   2     1129.81     1141.46     49.94 o
   4   7   2     2736.18     2712.08     62.98 o
   5   7   2     8720.00     8222.21    136.13 o
   6   7   2      103.00       60.13     17.05 o
   7   7   2     6330.61     6433.72     71.39 o
   8   7   2     1703.01     1575.45     51.50 o
   9   7   2      230.43      142.02     49.02 o
  10   7   2       30.25      -21.84     79.05 o
  11   7   2       11.06       29.01     83.86 o
  12   7   2     2286.24     2289.63    326.33 o
  13   7   2     2864.07     3430.57    350.21 o
  14   7   2     1773.83     1614.18    153.28 o
  15   7   2     1689.51     2163.27    172.10 o
 -15   8   2      317.81       95.51    164.49 o
 -14   8   2      617.08      620.82    180.41 o
 -13   8   2     1634.30     1904.91    222.86 o
 -12   8   2     2251.19     2578.80    238.78 o
 -11   8   2     1511.14     1530.91    122.29 o
 -10   8   2       16.18       49.12     73.09 o
  -9   8   2      325.73      344.72     55.22 o
  -8   8   2     1461.72     1544.05     52.28 o
  -7   8   2      767.95      877.45     38.52 o
  -6   8   2      928.63      889.86     35.31 o
  -5   8   2    13337.32    12715.92    133.76 o
  -4   8   2     2359.52     2692.25     59.23 o
  -3   8   2    20401.74    20529.24    247.24 o
  -2   8   2      178.55       75.29     19.50 o
  -1   8   2        1.73        0.36     18.26 o
   0   8   2      539.59      513.47     30.44 o
   1   8   2     4846.56     4604.91     75.29 o
   2   8   2     2247.67     2427.29     58.95 o
   3   8   2    22251.50    21225.27    265.05 o
   4   8   2       29.06      122.86     29.21 o
   5   8   2     1373.47     1520.07     39.36 o
   6   8   2     1537.67     1467.32     38.11 o
   7   8   2     2760.63     2642.99     52.51 o
   8   8   2     3147.47     3179.77     71.35 o
   9   8   2     2053.62     1756.13     88.14 o
  10   8   2       92.42       26.87     86.69 o
  11   8   2      338.56      440.61    104.86 o
  12   8   2        3.49      113.92    132.65 o
  13   8   2      870.79      888.05    137.96 o
  14   8   2       10.33      105.64    101.91 o
  15   8   2       29.05      -26.53    159.19 o
 -15   9   2      180.34      217.55    169.80 o
 -14   9   2        7.12       53.06    153.88 o
 -13   9   2      121.66      397.96    159.19 o
 -12   9   2     1259.42     1151.44    185.72 o
 -11   9   2      346.05      551.84    148.57 o
 -10   9   2     5400.43     5120.45    297.15 o
  -9   9   2      243.50      234.99     45.32 o
  -8   9   2       87.43      110.73     40.59 o
  -7   9   2       55.76       35.50     31.10 o
  -6   9   2     1118.46     1124.01     50.05 o
  -5   9   2     2080.30     1870.88     63.57 o
  -4   9   2     5734.35     5609.37     91.10 o
  -3   9   2     1240.29     1379.41     47.74 o
  -2   9   2      475.26      431.07     29.11 o
  -1   9   2       51.93      188.86     30.01 o
   0   9   2     2771.06     2554.10     68.96 o
   1   9   2     6252.88     6555.15     97.22 o
   2   9   2     7641.56     7359.30    107.42 o
   3   9   2       59.08       55.27     26.74 o
   4   9   2     2432.31     2148.51     64.69 o
   5   9   2     1985.01     1901.63     68.25 o
   6   9   2      403.34      338.26     28.68 o
   7   9   2       13.25       33.17     28.66 o
   8   9   2     1155.86     1287.14     65.76 o
   9   9   2      345.20      343.32     52.74 o
  10   9   2      774.54      690.73    111.81 o
  11   9   2       11.59       35.23     93.58 o
  12   9   2      184.60      287.59    103.13 o
  13   9   2      169.08      294.49    145.92 o
  14   9   2       45.16       63.67    153.88 o
  15   9   2      210.26      153.88    175.10 o
 -14  10   2      325.55      509.39    185.72 o
 -13  10   2     2324.04     2371.86    254.70 o
 -12  10   2       26.81       21.22    127.35 o
 -11  10   2     1618.49     1655.52    206.94 o
 -10  10   2      290.99      525.31    148.57 o
  -9  10   2     1522.27     1312.22     93.16 o
  -8  10   2       38.88       -7.15     37.10 o
  -7  10   2     3874.73     3864.68     89.83 o
  -6  10   2       13.99        3.02     42.22 o
  -5  10   2      221.99      308.27     41.50 o
  -4  10   2    10277.44    10621.13    163.39 o
  -3  10   2    12809.22    13113.93    174.89 o
  -2  10   2    10956.30    11000.86    156.05 o
  -1  10   2      973.38     1066.72     60.50 o
   0  10   2     9640.52     9924.54    176.92 o
   1  10   2     9714.08    10300.07    137.67 o
   2  10   2     1907.09     1762.54     52.56 o
   3  10   2     2007.82     2093.80     62.97 o
   4  10   2        6.44        7.06     28.97 o
   5  10   2     1457.42     1538.12     70.68 o
   6  10   2     2288.63     2482.29     97.53 o
   7  10   2      838.03      890.09     50.27 o
   8  10   2     1036.72     1010.74     59.03 o
   9  10   2     3768.62     3641.38    123.83 o
  10  10   2     2061.38     2020.40    153.28 o
  11  10   2      184.98      277.60    106.49 o
  12  10   2     1736.99     1488.07    342.25 o
  13  10   2      361.04      382.04    169.80 o
  14  10   2     2179.85     2345.33    270.61 o
 -14  11   2      515.86      244.08    180.41 o
 -13  11   2       37.01       31.84    153.88 o
 -12  11   2     1127.83     1008.17    196.33 o
 -11  11   2     1015.46     1374.30    196.33 o
 -10  11   2      153.46      387.35    143.27 o
  -9  11   2      502.51      444.04     68.25 o
  -8  11   2     1212.56     1232.41     67.43 o
  -7  11   2     1723.02     1629.74     74.29 o
  -6  11   2     2417.04     2534.38     92.67 o
  -5  11   2      637.64      654.77     82.54 o
  -4  11   2    10554.35    10879.12    219.04 o
  -3  11   2     1838.33     2058.12     93.44 o
  -2  11   2    12255.97    12443.33    174.99 o
  -1  11   2     1016.72     1087.76     51.74 o
   0  11   2     3061.33     3041.54     83.58 o
   1  11   2      237.89      377.16     31.59 o
   2  11   2     1137.20     1271.22     48.05 o
   3  11   2        0.91       -2.72     27.02 o
   4  11   2    11238.66    11206.72    193.78 o
   5  11   2       41.97       28.83     56.68 o
   6  11   2     1133.76     1258.72     64.79 o
   7  11   2      372.04      444.72     63.80 o
   8  11   2     3702.01     4114.01    104.45 o
   9  11   2      136.38       92.31     73.03 o
  10  11   2     7477.64     7083.27    264.34 o
  11  11   2      425.91      382.39    115.59 o
  12  11   2     1131.75     1002.87    196.33 o
  13  11   2      286.54      557.15    185.72 o
  14  11   2       71.29      244.08    175.10 o
 -14  12   2      143.53      313.06    185.72 o
 -13  12   2     1383.56     1544.09    233.47 o
 -12  12   2      228.97       15.92    143.27 o
 -11  12   2      611.54      673.88    169.80 o
 -10  12   2       69.37       37.14    122.04 o
  -9  12   2     5701.36     5242.49    307.76 o
  -8  12   2       31.75       41.98     48.89 o
  -7  12   2     1124.64     1128.71     84.33 o
  -6  12   2     5880.64     5806.29    206.36 o
  -5  12   2      805.70      674.98     88.11 o
  -4  12   2     3389.13     3415.66    106.63 o
  -3  12   2      482.45      538.21     53.50 o
  -2  12   2     5210.13     5462.64    116.23 o
  -1  12   2     8086.16     8329.81    151.19 o
   0  12   2     9099.85     9410.20    149.14 o
   1  12   2       12.34       18.03     25.65 o
   2  12   2      238.91      271.52     32.55 o
   3  12   2     1010.13     1118.99     60.15 o
   4  12   2      438.79      384.92     49.51 o
   5  12   2     2582.81     2749.09    156.45 o
   6  12   2     8092.64     8282.39    176.93 o
   7  12   2     2443.04     2262.86    102.90 o
   8  12   2     8055.27     7687.24    149.04 o
   9  12   2      873.69     1146.40    133.67 o
  10  12   2      175.11      108.96    114.08 o
  11  12   2       39.18      -26.53    132.65 o
  12  12   2     2379.55     2451.45    254.70 o
  13  12   2      323.09      355.51    175.10 o
 -13  13   2      781.89      451.02    191.02 o
 -12  13   2       38.56       26.53    153.88 o
 -11  13   2       84.97       63.67    143.27 o
 -10  13   2     1364.83     1124.91    191.02 o
  -9  13   2     2257.12     1851.85    206.94 o
  -8  13   2      478.32      291.84    132.65 o
  -7  13   2      115.23      142.21     61.81 o
  -6  13   2     1203.72      949.80    153.88 o
  -5  13   2     5899.94     5637.91    318.37 o
  -4  13   2      487.66      487.79     80.60 o
  -3  13   2     3591.42     3607.53     93.20 o
  -2  13   2      201.90      179.83     35.97 o
  -1  13   2    19477.22    20614.27    351.35 o
   0  13   2      710.30      732.15     46.72 o
   1  13   2    17381.85    17394.80    219.59 o
   2  13   2      254.67      242.37     39.65 o
   3  13   2     2043.23     1945.02     80.51 o
   4  13   2      429.05      517.56     64.76 o
   5  13   2     2239.23     2292.79    151.23 o
   6  13   2      482.14      476.02     97.34 o
   7  13   2     3996.79     4106.16    242.44 o
   8  13   2     3010.24     2865.33    173.71 o
   9  13   2       27.74      -31.84     99.44 o
  10  13   2       18.71        5.31    132.65 o
  11  13   2     2107.65     2095.94    238.78 o
  12  13   2       24.51      -37.14    148.57 o
  13  13   2     1878.81     1894.30    254.70 o
 -12  14   2      899.44      742.86    201.63 o
 -11  14   2      770.28     1114.30    206.94 o
 -10  14   2      516.44      620.82    175.10 o
  -9  14   2      833.04      806.54    175.10 o
  -8  14   2     2686.04     2340.02    228.17 o
  -7  14   2     1960.99     1549.40    191.02 o
  -6  14   2     2771.73     2239.20    206.94 o
  -5  14   2     9814.86     9482.12    397.96 o
  -4  14   2      548.43      603.39     89.11 o
  -3  14   2      182.01      125.11     70.99 o
  -2  14   2       41.41      123.33     62.04 o
  -1  14   2      436.81      630.67     54.19 o
   0  14   2     1979.23     2036.38     72.44 o
   1  14   2     5075.09     4958.67    125.57 o
   2  14   2      465.76      438.50     45.52 o
   3  14   2     5451.47     5935.10    134.28 o
   4  14   2      682.56      717.33     95.62 o
   5  14   2      205.20      231.97    108.78 o
   6  14   2      269.25      271.89     91.79 o
   7  14   2     1156.93     1435.75     92.95 o
   8  14   2       23.76      -52.86     95.62 o
   9  14   2      958.24     1172.66    191.02 o
  10  14   2      375.18      366.13    159.19 o
  11  14   2     1313.81     1469.81    217.55 o
  12  14   2        7.63       15.92    153.88 o
 -12  15   2     1048.50     1124.91    222.86 o
 -11  15   2      685.65      817.15    201.63 o
 -10  15   2      339.65      392.66    164.49 o
  -9  15   2      417.08      366.13    164.49 o
  -8  15   2      683.72      440.41    159.19 o
  -7  15   2      343.72       42.45    127.35 o
  -6  15   2     6044.90     5322.09    313.06 o
  -5  15   2      524.21      716.33    148.57 o
  -4  15   2     3089.07     2806.96    222.86 o
  -3  15   2     2001.54     2067.95    134.92 o
  -2  15   2      851.78      864.48     96.69 o
  -1  15   2      250.93      297.47     62.34 o
   0  15   2     1382.21     1544.03     77.66 o
   1  15   2     1374.80     1443.68     77.83 o
   2  15   2     2090.50     2166.61     92.98 o
   3  15   2       63.45       50.34     73.09 o
   4  15   2     4408.59     4813.93    305.10 o
   5  15   2       15.16      -82.12    114.08 o
   6  15   2     1493.82     1230.80    129.88 o
   7  15   2      381.75      313.90    106.49 o
   8  15   2      916.44     1018.78    180.41 o
   9  15   2       17.30      -53.06    132.65 o
  10  15   2     1904.69     1602.46    228.17 o
  11  15   2      206.01       21.22    153.88 o
  12  15   2     1679.60     1459.20    238.78 o
 -11  16   2       97.16      -37.14    169.80 o
 -10  16   2        3.24       37.14    159.19 o
  -9  16   2       54.72      106.12    153.88 o
  -8  16   2       66.60       95.51    137.96 o
  -7  16   2     4954.26     4669.43    307.76 o
  -6  16   2      171.01      111.43    132.65 o
  -5  16   2      165.20      159.19    132.65 o
  -4  16   2      375.69      392.66    143.27 o
  -3  16   2      381.08      339.59    132.65 o
  -2  16   2      459.40      525.05     92.90 o
  -1  16   2       12.03      -17.98     54.46 o
   0  16   2      304.48      261.15     64.47 o
   1  16   2      178.52      218.80     55.52 o
   2  16   2     2592.67     2628.49    153.70 o
   3  16   2      219.45      277.30     90.20 o
   4  16   2      103.13       -4.60     83.86 o
   5  16   2       73.84       87.55     89.81 o
   6  16   2     1895.66     1893.71    193.68 o
   7  16   2       68.51       74.29    132.65 o
   8  16   2      309.98      318.37    153.88 o
   9  16   2       18.91       84.90    148.57 o
  10  16   2       85.46      206.94    159.19 o
  11  16   2      178.28      313.06    180.41 o
 -10  17   2      561.26      530.62    196.33 o
  -9  17   2      620.11      716.33    201.63 o
  -8  17   2     1401.29     1427.36    212.25 o
  -7  17   2       14.10     -106.12    137.96 o
  -6  17   2     3143.94     2955.54    265.31 o
  -5  17   2     1145.68     1363.68    196.33 o
  -4  17   2     3092.87     2934.31    249.39 o
  -3  17   2     6168.02     5916.38    334.29 o
  -2  17   2     2067.00     1944.67    144.12 o
  -1  17   2      560.09      546.83     78.77 o
   0  17   2      515.15      579.28     78.59 o
   1  17   2       16.91       -2.61     52.90 o
   2  17   2     2172.32     2357.53    153.70 o
   3  17   2      257.06      232.74     95.62 o
   4  17   2     3756.39     3894.28    196.74 o
   5  17   2      326.95      195.94    101.10 o
   6  17   2      189.78      270.61    148.57 o
   7  17   2     2666.94     2202.06    238.78 o
   8  17   2     1912.13     1989.81    244.08 o
   9  17   2       97.45      159.19    159.19 o
  10  17   2     2585.70     2340.02    270.61 o
  -9  18   2     1151.88      981.64    217.55 o
  -8  18   2      557.53      732.25    196.33 o
  -7  18   2      785.75     1034.70    206.94 o
  -6  18   2       63.68      339.59    164.49 o
  -5  18   2      414.80      488.17    164.49 o
  -4  18   2      345.55      466.94    159.19 o
  -3  18   2      735.71      673.88    169.80 o
  -2  18   2       86.97       95.40     91.41 o
  -1  18   2     2673.24     2525.91    165.09 o
   0  18   2     1957.07     2130.28    143.17 o
   1  18   2       34.81        3.83     58.84 o
   2  18   2      529.30      542.61    108.61 o
   3  18   2      925.35      849.70    118.14 o
   4  18   2     1442.33     1600.07    204.29 o
   5  18   2      217.56      291.84    153.88 o
   6  18   2     1289.82     1204.50    201.63 o
   7  18   2       63.22        5.31    143.27 o
   8  18   2       89.53      111.43    159.19 o
   9  18   2      792.44      636.74    201.63 o
  -8  19   2      346.36      -53.06    164.49 o
  -7  19   2     2928.78     2658.39    281.23 o
  -6  19   2     1299.78     1114.30    212.25 o
  -5  19   2      126.80      429.80    175.10 o
  -4  19   2        4.52     -100.82    137.96 o
  -3  19   2     4854.31     5115.68    236.02 o
  -2  19   2     1043.83     1299.17    138.22 o
  -1  19   2     5172.56     5461.01    360.82 o
   0  19   2      362.40      218.67    206.94 o
   1  19   2     3192.12     3279.34    155.80 o
   2  19   2       13.65       39.83     96.94 o
   3  19   2       30.27       58.37    101.30 o
   4  19   2      665.52      785.31    180.41 o
   5  19   2     1375.86     1772.26    228.17 o
   6  19   2       77.73       68.98    153.88 o
   7  19   2     2070.21     2286.96    260.00 o
   8  19   2       20.63      -53.06    153.88 o
  -7  20   2       75.54      -31.84    175.10 o
  -6  20   2     1767.50     1862.46    254.70 o
  -5  20   2     1938.21     2265.73    265.31 o
  -4  20   2       42.69     -153.88    153.88 o
  -3  20   2      924.29     1233.48    175.10 o
  -2  20   2       17.70      -94.30     94.30 o
  -1  20   2       75.89       68.02    101.91 o
   0  20   2      563.93      661.45    126.91 o
   1  20   2      331.20       84.46    119.39 o
   3  20   2     1693.53     1851.85    233.47 o
   4  20   2      115.02      196.33    164.49 o
   5  20   2      152.35      339.59    175.10 o
   6  20   2      410.26      482.86    191.02 o
   7  20   2      754.57      817.15    212.25 o
  -5  21   2     2225.74     2106.55    270.61 o
  -4  21   2     2624.38     2413.65    252.04 o
  -3  21   2     1133.11     1224.87    154.86 o
  -2  21   2      985.86     1020.97    148.82 o
  -1  21   2      539.33      470.94    129.08 o
   0  21   2      471.10      337.72    126.91 o
   4  21   2     1505.10     1480.42    238.78 o
   5  21   2        1.55      180.41    175.10 o
  -2  22   2      327.47      152.26    145.92 o
  -1  22   2       22.26      -37.14    159.19 o
 -16   1   3     1120.28     1305.86     87.39 o
 -15   1   3       79.60      138.03     58.95 o
 -14   1   3     2167.12     2185.67    106.59 o
 -13   1   3     1960.64     2008.60     73.85 o
 -12   1   3     3302.69     3115.08     84.74 o
 -11   1   3      646.58      694.19     44.51 o
 -10   1   3     8666.31     8497.25     99.12 o
  -9   1   3     7721.51     8092.27    106.71 o
  -8   1   3     7740.95     7928.38     90.38 o
  -7   1   3     9133.07     9386.14     97.78 o
  -6   1   3     2439.46     2338.28     31.80 o
  -5   1   3        4.40       -2.95      9.40 o
  -4   1   3     6377.72     6339.72     60.90 o
  -3   1   3    10195.97     9830.92     80.14 o
  -2   1   3        4.64       15.03      7.95 o
  -1   1   3     3739.38     3291.84     26.68 o
   0   1   3     6821.87     6355.66     58.00 o
   1   1   3     4181.82     3900.38     33.89 o
   2   1   3       82.19      128.70     10.71 o
   3   1   3     7145.28     7038.71     55.16 o
   4   1   3     2278.24     2063.48     25.99 o
   5   1   3     2024.71     1910.31     27.25 o
   6   1   3     4138.16     4436.81     47.37 o
   7   1   3     8408.38     7744.93    100.01 o
   8   1   3     1300.15     1236.63     34.39 o
   9   1   3     6197.83     6013.96     82.09 o
  10   1   3     7178.50     6737.92     96.21 o
  11   1   3     1364.47     1323.93     54.62 o
  12   1   3      591.80      591.67     45.04 o
  13   1   3     2620.91     2675.19    101.59 o
  14   1   3      641.79      724.84     91.14 o
  15   1   3      397.56      406.16     81.18 o
  16   1   3       34.79       28.94     86.54 o
 -16   2   3      292.28      380.96     77.09 o
 -15   2   3     1752.32     1761.67    136.33 o
 -14   2   3     1996.32     2226.42    113.35 o
 -13   2   3      528.93      473.66     58.07 o
 -12   2   3     1033.26     1048.00     51.43 o
 -11   2   3     2170.41     2083.06     71.59 o
 -10   2   3       80.55       85.30     23.07 o
  -9   2   3     1468.76     1488.80     37.07 o
  -8   2   3     2086.11     2033.06     38.36 o
  -7   2   3      138.54      130.98     15.51 o
  -6   2   3     1673.40     1562.14     25.58 o
  -5   2   3       30.85       13.71      8.85 o
  -4   2   3      138.22       99.01      9.44 o
  -3   2   3      472.74      535.00     15.28 o
  -2   2   3    37245.59    36313.04    278.95 o
  -1   2   3       13.82       18.91      7.36 o
   0   2   3     1540.80     1863.00     23.52 o
   1   2   3     3194.49     3125.61     40.84 o
   2   2   3      348.08      333.27     41.28 o
   3   2   3     5285.55     5136.93     45.98 o
   4   2   3      774.78      668.81     18.35 o
   5   2   3     2826.82     2776.27     37.65 o
   6   2   3     5439.35     5270.64     49.02 o
   7   2   3      680.47      528.75     23.80 o
   8   2   3     2564.93     2280.05     44.89 o
   9   2   3     1181.77     1363.23     39.93 o
  10   2   3      264.57      230.77     27.99 o
  11   2   3      374.39      356.41     38.58 o
  12   2   3      155.25      145.72     43.05 o
  13   2   3      126.81      127.97     59.74 o
  14   2   3     2152.84     2017.16     93.09 o
  15   2   3       53.72      200.30     62.39 o
  16   2   3      178.94      542.86    116.41 o
 -16   3   3       60.43       33.26     67.35 o
 -15   3   3       12.86       55.55     86.96 o
 -14   3   3      472.87      493.49    107.99 o
 -13   3   3     2728.33     2987.57    104.16 o
 -12   3   3     3024.88     2773.85     93.20 o
 -11   3   3      124.38      139.52     33.89 o
 -10   3   3     7385.21     6933.46    106.90 o
  -9   3   3      442.96      359.76     23.25 o
  -8   3   3       61.49       38.58     15.52 o
  -7   3   3      243.96      203.60     13.95 o
  -6   3   3    20537.63    20708.81    138.56 o
  -5   3   3     4193.62     3574.28     32.92 o
  -4   3   3     2709.31     2193.26     31.76 o
  -3   3   3      695.10      700.31     20.06 o
  -2   3   3      112.66      210.22     37.07 o
  -1   3   3     2387.70     2556.35     57.18 o
   0   3   3     3778.82     4434.99     65.58 o
   1   3   3      213.68      241.58     44.69 o
   2   3   3    50887.58    48469.41    414.17 o
   3   3   3     4597.05     4416.14     46.16 o
   4   3   3    17297.93    17107.95    127.85 o
   5   3   3      118.93       32.50     13.69 o
   6   3   3       16.08       27.67     11.97 o
   7   3   3     2336.58     2601.06     37.34 o
   8   3   3    12301.60    11328.63    111.97 o
   9   3   3     1012.35      970.02     34.84 o
  10   3   3     5805.91     5727.44     87.54 o
  11   3   3      761.99      773.20     59.10 o
  12   3   3     5735.37     5271.67    126.69 o
  13   3   3       65.75       83.99     51.92 o
  14   3   3      514.91      637.52     67.52 o
  15   3   3       37.33      178.68     65.87 o
  16   3   3     2691.25     2864.78    116.68 o
 -16   4   3       32.50       71.73     78.19 o
 -15   4   3     1132.80     1050.46     87.27 o
 -14   4   3     3101.29     3252.86    121.52 o
 -13   4   3       75.60       98.35     48.93 o
 -12   4   3       79.68      102.02     43.94 o
 -11   4   3     3251.15     3084.40     73.50 o
 -10   4   3      860.23      787.90     41.86 o
  -9   4   3     6638.60     6439.33     83.52 o
  -8   4   3     1420.12     1458.82     35.32 o
  -7   4   3      197.87      165.53     14.41 o
  -6   4   3     3900.41     3557.35     41.18 o
  -5   4   3     7546.51     7577.07     81.96 o
  -4   4   3      250.07      356.33     14.80 o
  -3   4   3     6037.05     5416.28     65.84 o
  -2   4   3    10173.20     9819.90    212.25 o
  -1   4   3     7436.11     7641.40    106.85 o
   0   4   3      376.93      399.48     27.97 o
   1   4   3      535.85      565.35     28.08 o
   2   4   3     1753.97     2109.25     43.65 o
   3   4   3     1630.38     1207.38     25.66 o
   4   4   3       17.75       30.92     13.52 o
   5   4   3     1470.46     1353.67     27.92 o
   6   4   3     6778.23     6774.58     77.99 o
   7   4   3      866.46     1014.56     25.95 o
   8   4   3     2618.74     2566.74     45.78 o
   9   4   3     4094.28     3804.22     67.26 o
  10   4   3       75.24       34.97     26.42 o
  11   4   3     5176.08     4964.36    103.47 o
  12   4   3     2009.51     2029.56     88.84 o
  13   4   3       10.28      108.34     99.56 o
  14   4   3      551.57      579.31     66.29 o
  15   4   3     1368.14     1324.89    120.24 o
  16   4   3      145.08      201.30     94.97 o
 -16   5   3     4154.43     4227.80    206.52 o
 -15   5   3     1861.75     1836.23    114.99 o
 -14   5   3     1529.88     1584.74    109.63 o
 -13   5   3      897.00      841.77     64.33 o
 -12   5   3       34.40       50.67     42.33 o
 -11   5   3      331.09      350.06     45.61 o
 -10   5   3     1604.74     1582.84     70.64 o
  -9   5   3     4636.63     4539.17     80.38 o
  -8   5   3    19325.64    18545.17    165.91 o
  -7   5   3     5634.13     5617.13     71.37 o
  -6   5   3    16575.58    16734.74    158.10 o
  -5   5   3      681.72      658.93     22.47 o
  -4   5   3      668.95      752.18     22.43 o
  -3   5   3     1326.09     1280.87     52.70 o
  -2   5   3    11681.97    12542.63    195.88 o
  -1   5   3     2514.15     2180.65     45.19 o
   0   5   3     2070.40     1830.69     42.08 o
   1   5   3       71.87       69.88     16.65 o
   2   5   3     1836.23     2001.54     44.07 o
   3   5   3      562.67      670.13     28.98 o
   4   5   3     1203.45     1380.23     25.49 o
   5   5   3    17379.31    16852.59    173.46 o
   6   5   3     3275.65     3117.82     48.13 o
   7   5   3    21771.56    21051.39    182.27 o
   8   5   3     4620.23     4437.01     72.10 o
   9   5   3     1677.53     1657.88     44.75 o
  10   5   3     2650.27     2571.09     91.76 o
  11   5   3      222.08      151.91     43.25 o
  12   5   3     1674.63     1543.41     73.51 o
  13   5   3     1011.40      949.68    101.13 o
  14   5   3      637.75      746.59    107.22 o
  15   5   3     1295.98     1547.03    158.14 o
  16   5   3        0.98      208.71     89.21 o
 -16   6   3      698.37      705.43     93.91 o
 -15   6   3        6.80       70.43     73.71 o
 -14   6   3      366.88      284.76    116.74 o
 -13   6   3        3.81       33.23    161.84 o
 -12   6   3       12.17       58.58     49.99 o
 -11   6   3      554.03      705.81     50.51 o
 -10   6   3      399.36      389.13     37.39 o
  -9   6   3      546.61      550.56     50.04 o
  -8   6   3     1952.48     1971.56     50.08 o
  -7   6   3     2451.01     2442.67     44.25 o
  -6   6   3      390.75      409.93     25.04 o
  -5   6   3     2148.62     2169.83     39.10 o
  -4   6   3     9152.84     9593.17    123.73 o
  -3   6   3     4789.32     4773.43     82.63 o
  -2   6   3      440.55      456.07     25.84 o
  -1   6   3     1694.65     1469.54     40.52 o
   0   6   3     3355.72     3101.66     59.58 o
   1   6   3      354.39      258.56     23.21 o
   2   6   3     3586.54     4125.49     66.92 o
   3   6   3       11.95       36.14     20.83 o
   4   6   3    12161.50    12461.21    127.43 o
   5   6   3      684.76      722.55     21.69 o
   6   6   3     1858.75     1771.36     34.33 o
   7   6   3     1030.86      989.43     33.25 o
   8   6   3       26.77      -14.87     23.58 o
   9   6   3       54.66        8.60     29.83 o
  10   6   3      863.70      873.07     59.87 o
  11   6   3     3793.42     3674.87    144.37 o
  12   6   3       20.75       66.71     61.77 o
  13   6   3        2.43       51.13     64.36 o
  14   6   3      248.24      511.93    156.53 o
  15   6   3      135.48      333.16    114.39 o
 -15   7   3       57.21     -100.82    148.57 o
 -14   7   3     2510.96     2456.76    254.70 o
 -13   7   3      276.57      206.18     58.19 o
 -12   7   3      396.78      351.38     57.81 o
 -11   7   3        8.08       74.88     39.88 o
 -10   7   3      585.04      632.74    106.62 o
  -9   7   3     9034.55     8733.68    184.60 o
  -8   7   3      136.68      179.01     39.80 o
  -7   7   3        9.83       -6.47     22.93 o
  -6   7   3     4420.60     4364.96     58.54 o
  -5   7   3     4291.13     4541.62     78.16 o
  -4   7   3      363.35      425.82     41.59 o
  -3   7   3     3880.34     3711.40     62.19 o
  -2   7   3     6643.25     7700.61    107.67 o
  -1   7   3      300.82      532.56     29.05 o
   0   7   3     1378.08     1080.36     38.53 o
   1   7   3    18450.28    18297.57    226.21 o
   2   7   3     4542.64     4307.53     79.44 o
   3   7   3     1030.24     1003.33     55.37 o
   4   7   3     3508.07     3647.67     60.67 o
   5   7   3      731.25      725.73     26.95 o
   6   7   3      120.93      164.08     18.97 o
   7   7   3     6412.01     6315.43     84.34 o
   8   7   3     5186.44     4968.22     85.88 o
   9   7   3     2372.76     2436.44     88.79 o
  10   7   3     1228.72      987.01    119.36 o
  11   7   3       28.19        7.68     87.64 o
  12   7   3      419.77      435.11    108.81 o
  13   7   3      728.68      765.21    121.90 o
  14   7   3       10.81      182.30    244.08 o
  15   7   3      996.18     1345.35    278.57 o
 -15   8   3     3955.06     4340.44    334.29 o
 -14   8   3     1439.27     1560.01    222.86 o
 -13   8   3        9.19      137.96    137.96 o
 -12   8   3      568.77      488.17    153.88 o
 -11   8   3      195.73      201.63    122.04 o
 -10   8   3     1368.79     1320.95    167.14 o
  -9   8   3     1484.07     1535.31     78.67 o
  -8   8   3       45.60       22.93     36.76 o
  -7   8   3      426.40      583.57     36.16 o
  -6   8   3     2467.46     2235.28     49.44 o
  -5   8   3      431.31      628.93     32.06 o
  -4   8   3     1519.11     1707.89     42.01 o
  -3   8   3     3717.24     3394.56     62.19 o
  -2   8   3    10802.85    10576.30    142.49 o
  -1   8   3      559.75      547.08     32.54 o
   0   8   3     9710.20     9718.18    137.73 o
   1   8   3     2391.90     2623.12     61.12 o
   2   8   3      452.06      624.10     34.99 o
   3   8   3      553.10      634.02     37.51 o
   4   8   3      584.39      566.95     35.59 o
   5   8   3      792.30      892.00     31.69 o
   6   8   3     6049.10     5931.04     78.14 o
   7   8   3     3775.65     3832.84     68.52 o
   8   8   3       22.03       20.57     37.12 o
   9   8   3       33.45       -9.48     42.81 o
  10   8   3       23.58      -31.05     86.69 o
  11   8   3      247.72      162.86     96.69 o
  12   8   3      904.93     1008.10    129.40 o
  13   8   3      317.37      602.99    120.06 o
  14   8   3     3770.70     3982.59    344.90 o
  15   8   3       43.87      462.44    405.92 o
 -15   9   3      368.06      286.53    180.41 o
 -14   9   3      166.24      100.82    159.19 o
 -13   9   3     2168.01     2064.10    238.78 o
 -12   9   3     1591.05     1899.61    217.55 o
 -11   9   3     6690.42     6574.34    350.21 o
 -10   9   3      702.02      700.41    143.27 o
  -9   9   3      679.01      787.72     76.33 o
  -8   9   3      304.33      241.51     42.15 o
  -7   9   3     1396.17     1343.57    114.88 o
  -6   9   3     9187.48     9188.37    264.23 o
  -5   9   3     3969.23     3473.09    138.67 o
  -4   9   3    29726.61    29517.66    343.99 o
  -3   9   3      263.03      287.90     23.83 o
  -2   9   3    13792.84    14857.35    191.96 o
  -1   9   3     2479.88     2367.87     65.87 o
   0   9   3    12922.20    13862.61    209.81 o
   1   9   3     5283.07     5434.54     95.47 o
   2   9   3    16989.06    16736.13    219.10 o
   3   9   3      239.22      186.03     30.67 o
   4   9   3     8622.62     8424.27    137.81 o
   5   9   3        0.21       -5.15     19.37 o
   6   9   3      158.97      141.88     33.34 o
   7   9   3      439.18      494.69     37.63 o
   8   9   3     4928.23     4574.86    110.22 o
   9   9   3     1298.95     1221.22     87.36 o
  10   9   3    16438.04    16078.46    474.90 o
  11   9   3      334.48      353.35    119.39 o
  12   9   3      666.80      888.15    129.08 o
  13   9   3      631.03      735.02    127.40 o
  14   9   3      307.98      393.60    260.00 o
  15   9   3       40.70      111.43    175.10 o
 -14  10   3      215.20      249.39    169.80 o
 -13  10   3      426.88      562.45    175.10 o
 -12  10   3     4469.81     4266.16    302.45 o
 -11  10   3     1910.45     1984.51    217.55 o
 -10  10   3       96.80       10.61    116.74 o
  -9  10   3      965.55     1027.38    222.86 o
  -8  10   3        8.20      -39.34     39.34 o
  -7  10   3      829.81      802.86     48.27 o
  -6  10   3     6466.09     6185.28    138.24 o
  -5  10   3     6152.17     5909.25    183.39 o
  -4  10   3      185.50      186.40     26.27 o
  -3  10   3     5925.38     5938.63     96.61 o
  -2  10   3      158.30      151.83     29.51 o
  -1  10   3     1882.95     1802.37     54.76 o
   0  10   3     1974.48     2139.85     64.59 o
   1  10   3     5346.87     5133.12     96.36 o
   2  10   3      117.44      118.41     26.99 o
   3  10   3     6391.20     6519.74    115.43 o
   4  10   3      137.86      134.37     38.96 o
   5  10   3     3348.83     3344.47     99.92 o
   6  10   3      558.53      654.32     41.84 o
   7  10   3     4936.88     4545.26     94.05 o
   8  10   3      127.38      117.16     42.74 o
   9  10   3     5171.06     5136.80    148.12 o
  10  10   3      696.68      730.56    120.86 o
  11  10   3     6796.59     6731.72    262.56 o
  12  10   3      719.87      780.16    130.68 o
  13  10   3        0.56      139.36    106.88 o
  14  10   3       18.78       84.90    159.19 o
 -14  11   3     2379.82     1820.02    249.39 o
 -13  11   3       32.51        5.31    153.88 o
 -12  11   3      108.73      175.10    148.57 o
 -11  11   3     2069.90     1820.02    217.55 o
 -10  11   3     2914.67     2759.21    244.08 o
  -9  11   3      642.25      736.80     77.82 o
  -8  11   3     3876.13     3775.26    105.56 o
  -7  11   3     1333.46     1169.84     56.32 o
  -6  11   3      169.48      107.09     48.55 o
  -5  11   3     4114.92     3918.57    209.59 o
  -4  11   3     1140.94     1173.86     48.40 o
  -3  11   3     2419.77     2332.43     65.68 o
  -2  11   3     3904.88     3954.37     81.98 o
  -1  11   3     8137.24     7706.71    124.14 o
   0  11   3     1454.67     1444.19     54.42 o
   1  11   3     2298.09     2287.26     60.52 o
   2  11   3     1385.14     1538.04     54.18 o
   3  11   3     1264.32     1294.43     54.75 o
   4  11   3     3111.32     3170.81     95.28 o
   5  11   3      611.57      762.67     61.26 o
   6  11   3      637.43      718.74     58.26 o
   7  11   3     4616.17     4588.70    101.23 o
   8  11   3     1404.50     1478.79     68.61 o
   9  11   3     2509.06     2320.45    262.66 o
  10  11   3      872.66      874.49    131.27 o
  11  11   3      717.38      647.17    128.43 o
  12  11   3      697.55      773.62    135.07 o
  13  11   3     1644.28     1777.57    244.08 o
  14  11   3      135.58      100.82    169.80 o
 -14  12   3        2.03      137.96    180.41 o
 -13  12   3     1630.08     1183.28    217.55 o
 -12  12   3      289.61      530.62    175.10 o
 -11  12   3       88.24      -21.22    132.65 o
 -10  12   3      878.41      758.78    169.80 o
  -9  12   3     4717.07     4292.69    281.23 o
  -8  12   3      759.50      702.51     61.78 o
  -7  12   3      115.36       15.60     59.80 o
  -6  12   3     2467.59     2371.86    201.63 o
  -5  12   3     4387.73     4235.31    175.10 o
  -4  12   3     2827.26     2933.81    136.60 o
  -3  12   3      701.74      854.80     46.08 o
  -2  12   3      839.47      933.66     51.49 o
  -1  12   3     3402.02     3427.12     80.65 o
   0  12   3    12498.04    12701.96    186.49 o
   1  12   3      519.74      678.22     40.56 o
   2  12   3      160.22      198.03     32.96 o
   3  12   3        3.28        3.31     37.15 o
   4  12   3    16391.18    15565.75    253.37 o
   5  12   3      773.80      877.66     78.22 o
   6  12   3      199.25      365.43     57.42 o
   7  12   3       74.63      254.02     62.33 o
   8  12   3     2308.39     2252.90    104.53 o
   9  12   3     4061.90     4031.97    206.19 o
  10  12   3       90.40      123.93    106.87 o
  11  12   3       24.21       -6.39    108.37 o
  12  12   3     1022.40      976.33    201.63 o
  13  12   3      582.21      520.00    185.72 o
 -13  13   3       37.71      -10.61    169.80 o
 -12  13   3      242.12      228.17    164.49 o
 -11  13   3     1047.12      971.03    196.33 o
 -10  13   3       12.44       10.61    127.35 o
  -9  13   3       47.01       53.06    127.35 o
  -8  13   3      137.36      143.27    122.04 o
  -7  13   3      500.70      610.77     95.51 o
  -6  13   3     2496.07     2875.94    222.86 o
  -5  13   3      423.71      127.35    106.12 o
  -4  13   3     2285.84     2273.03    132.84 o
  -3  13   3      151.00      183.69     45.02 o
  -2  13   3     1364.45     1400.59     63.66 o
  -1  13   3     7118.91     7294.02    131.08 o
   0  13   3     5723.24     5526.90    126.39 o
   1  13   3     8138.33     7950.80    127.87 o
   2  13   3     1561.11     1749.43     68.66 o
   3  13   3        3.97      -10.94     38.72 o
   4  13   3     4246.48     4535.65    140.62 o
   5  13   3        6.09       35.02     73.92 o
   6  13   3     4019.27     3626.49    182.02 o
   7  13   3      195.20      227.77     61.45 o
   8  13   3        2.79      -72.38     91.79 o
   9  13   3      379.96      352.83    172.45 o
  10  13   3     1373.83     1445.87    156.38 o
  11  13   3      340.63      504.09    169.80 o
  12  13   3      218.09      307.76    169.80 o
  13  13   3        4.48      153.88    169.80 o
 -12  14   3      273.75      344.90    180.41 o
 -11  14   3      495.44      562.45    180.41 o
 -10  14   3      366.68      212.25    153.88 o
  -9  14   3     1306.09     1570.63    206.94 o
  -8  14   3     3078.51     2722.06    249.39 o
  -7  14   3     1533.59     1071.85    175.10 o
  -6  14   3       46.89      -37.14    111.43 o
  -5  14   3        9.62      -63.67    106.12 o
  -4  14   3     1688.46     1719.20    180.41 o
  -3  14   3       46.06      116.74     68.73 o
  -2  14   3     9368.48     9509.63    208.64 o
  -1  14   3      293.04      347.27     41.49 o
   0  14   3      326.23      480.44     78.95 o
   1  14   3      371.47      393.15     53.27 o
   2  14   3       63.75       30.22     49.97 o
   3  14   3      244.72      240.88     52.85 o
   4  14   3      233.38      276.63     83.86 o
   5  14   3     1213.99     1297.67    120.86 o
   6  14   3     3361.69     3462.24    184.34 o
   7  14   3      895.04      900.59    152.24 o
   8  14   3     2863.67     2711.15    179.63 o
   9  14   3       69.97      -60.32    159.18 o
  10  14   3      265.59       79.59    143.27 o
  11  14   3     1217.98     1358.38    222.86 o
  12  14   3      329.37      376.74    185.72 o
 -12  15   3      207.69       21.22    169.80 o
 -11  15   3      576.05      583.68    191.02 o
 -10  15   3     1168.97     1124.91    206.94 o
  -9  15   3       67.27      106.12    137.96 o
  -8  15   3      132.00       68.98    132.65 o
  -7  15   3      865.17      955.11    175.10 o
  -6  15   3     3969.28     3724.93    265.31 o
  -5  15   3     1028.68      976.33    164.49 o
  -4  15   3     5895.41     5608.62    307.76 o
  -3  15   3      919.29      843.68    148.57 o
  -2  15   3      234.36      202.83     60.48 o
  -1  15   3     3193.86     3195.38    127.24 o
   0  15   3      552.64      595.90     65.57 o
   1  15   3       46.85       78.60     52.85 o
   2  15   3     6025.61     6041.54    167.99 o
   3  15   3      697.52      773.83     77.85 o
   4  15   3     2748.82     2363.30    149.52 o
   5  15   3     1503.74     1487.10    132.84 o
   6  15   3       42.60       42.45     91.79 o
   7  15   3       63.99      104.45    156.53 o
   8  15   3     5220.16     4940.52    237.17 o
   9  15   3      215.88      201.63    148.57 o
  10  15   3     1407.61     1278.79    212.25 o
  11  15   3     1687.80     1814.71    244.08 o
  12  15   3      640.75      562.45    196.33 o
 -11  16   3     2768.70     2987.37    302.45 o
 -10  16   3     2057.44     1883.69    249.39 o
  -9  16   3      368.57      169.80    159.19 o
  -8  16   3      113.71       79.59    148.57 o
  -7  16   3     2596.65     2233.90    233.47 o
  -6  16   3     1302.14     1793.48    212.25 o
  -5  16   3     9275.30     9938.45    440.41 o
  -4  16   3      741.29     1108.99    169.80 o
  -3  16   3     2585.25     2605.33    233.47 o
  -2  16   3     2184.34     2256.92    150.08 o
  -1  16   3      765.03      650.58     76.86 o
   0  16   3     1110.88     1192.47     90.22 o
   1  16   3     6563.16     6996.16    193.81 o
   2  16   3     1281.74     1483.69     95.55 o
   3  16   3     8521.09     9307.01    549.19 o
   4  16   3       14.70       39.07     82.29 o
   5  16   3     1463.16     1564.55    140.36 o
   6  16   3       59.53      -14.77     94.30 o
   7  16   3     3317.47     3247.37    196.31 o
   8  16   3     1041.83     1002.87    191.02 o
   9  16   3     5102.97     5497.19    350.21 o
  10  16   3      339.77      191.02    169.80 o
  11  16   3     4067.52     4032.69    328.98 o
 -10  17   3      151.46      137.96    180.41 o
  -9  17   3      289.84      127.35    164.49 o
  -8  17   3     1453.12     1347.77    217.55 o
  -7  17   3     1997.70     1989.81    238.78 o
  -6  17   3      839.10      477.56    159.19 o
  -5  17   3      507.05      286.53    153.88 o
  -4  17   3     1500.38     1427.36    196.33 o
  -3  17   3      222.63      169.80    137.96 o
  -2  17   3      373.77      469.80    104.86 o
  -1  17   3     1432.72     1862.55    196.33 o
   0  17   3      500.49      498.61    101.26 o
   1  17   3      390.05      450.11     81.69 o
   2  17   3       19.76      -62.51     76.85 o
   3  17   3        1.07       62.66     87.64 o
   4  17   3      143.92       24.26     90.50 o
   5  17   3     1465.31     1524.56    145.75 o
   6  17   3      193.02       79.32    188.37 o
   7  17   3       65.85       63.67    143.27 o
   8  17   3       41.95       53.06    148.57 o
   9  17   3       50.02       74.29    153.88 o
  10  17   3       89.39      307.76    180.41 o
  -9  18   3      262.62      323.68    185.72 o
  -8  18   3     2894.60     2477.98    275.92 o
  -7  18   3     3006.04     3390.64    297.15 o
  -6  18   3     2547.63     2265.73    254.70 o
  -5  18   3     1022.85      854.29    185.72 o
  -4  18   3      230.15       58.37    137.96 o
  -3  18   3      232.48      219.49    119.39 o
  -2  18   3     3464.56     3528.75    192.98 o
  -1  18   3      283.61      348.22    104.86 o
   0  18   3     1253.89     1393.46    136.60 o
   1  18   3      285.21      240.90     66.57 o
   2  18   3       16.55      -44.26     88.11 o
   3  18   3      459.37      419.08    106.49 o
   4  18   3     3364.16     3849.70    209.59 o
   5  18   3       67.85       -6.35    193.68 o
   6  18   3     3120.06     3279.21    275.92 o
   7  18   3      591.61      546.54    180.41 o
   8  18   3      726.41      742.86    196.33 o
   9  18   3        6.88       -5.31    153.88 o
  -8  19   3        1.32     -106.12    164.49 o
  -7  19   3       92.41      -15.92    159.19 o
  -6  19   3      356.03      -15.92    164.49 o
  -5  19   3       72.49      100.82    153.88 o
  -4  19   3     1326.14     1368.99    217.55 o
  -3  19   3       39.40       91.36    102.72 o
  -2  19   3      205.94       74.29    104.26 o
  -1  19   3      321.74      526.41    116.13 o
   0  19   3        9.12      -94.30     94.30 o
   1  19   3       84.05      -74.99     98.11 o
   2  19   3      722.17      583.68    169.80 o
   3  19   3      280.66      378.15    111.81 o
   4  19   3        2.94      -73.15    104.86 o
   5  19   3       71.00       74.29    148.57 o
   6  19   3       37.62      -68.98    148.57 o
   7  19   3        0.10       10.61    153.88 o
   8  19   3      576.07      525.31    196.33 o
  -7  20   3     1251.96     1215.11    238.78 o
  -6  20   3       60.91      -31.84    164.49 o
  -5  20   3     1621.20     1491.03    238.78 o
  -4  20   3      440.68      596.88    129.08 o
  -3  20   3      150.14      297.89    119.89 o
  -2  20   3     1308.87     1178.77    147.32 o
  -1  20   3      722.87      543.96    124.65 o
   0  20   3     1559.08     1704.60    164.96 o
   1  20   3     1330.26     1565.32    222.86 o
   2  20   3        2.79      -74.29    148.57 o
   4  20   3      530.73      498.78    180.41 o
   5  20   3        1.30     -127.35    159.19 o
   6  20   3     1574.23     1246.95    228.17 o
   7  20   3        1.72      -42.45    159.19 o
  -5  21   3      379.66      148.57    196.33 o
  -4  21   3      864.45      911.08    147.32 o
  -3  21   3       71.92       29.27    114.69 o
  -2  21   3      409.44      464.86    161.84 o
  -1  21   3      645.39      559.29    134.45 o
   0  21   3      507.58      532.49    138.22 o
   1  21   3       10.43     -148.57    148.57 o
  -2  22   3       27.72     -132.65    175.10 o
  -1  22   3        0.56      -67.53    122.29 o
   0  22   3      158.44        0.00    180.41 o
 -16   0   4      723.47      777.00    108.37 o
 -15   0   4     6921.65     7604.73    237.14 o
 -14   0   4      489.73      486.56     85.32 o
 -13   0   4     1167.55      956.96    225.51 o
 -12   0   4        7.59       27.98     95.51 o
 -11   0   4     4457.66     4376.43    181.07 o
 -10   0   4      321.49      453.11     44.14 o
  -9   0   4    21842.66    20776.25    250.39 o
  -8   0   4      586.47      568.28     32.94 o
  -7   0   4     1958.59     1678.24     46.03 o
  -6   0   4      128.52      311.21     23.90 o
  -5   0   4    17737.52    19380.56    232.17 o
  -4   0   4    11335.68    11193.26    131.38 o
  -3   0   4      905.69      980.39     30.42 o
  -2   0   4    21318.11    23013.70    241.00 o
  -1   0   4    38324.25    39734.92    344.41 o
   0   0   4    84680.20    82002.00    837.54 o
   1   0   4    16783.62    19152.73    179.76 o
   2   0   4    16525.48    17634.54    214.64 o
   3   0   4    12363.92    12597.56    137.13 o
   4   0   4     3674.85     4337.68     54.94 o
   5   0   4    38164.64    42266.22    417.62 o
   6   0   4    39537.81    36868.41    388.13 o
   7   0   4      627.41      658.91     38.80 o
   8   0   4      387.03      381.17     35.68 o
   9   0   4       90.72       84.08     33.99 o
  10   0   4       57.57       67.00     68.93 o
  11   0   4     1065.77     1218.05     64.10 o
  12   0   4    12537.74    12542.69    239.27 o
  13   0   4      109.70       80.22     74.59 o
  14   0   4     5240.94     5121.97    197.13 o
  15   0   4      380.78      360.75    140.61 o
  16   0   4      233.62      418.04    167.14 o
 -16   1   4      857.81      995.52     93.05 o
 -15   1   4      228.79      376.42     62.60 o
 -14   1   4      290.17      276.46     56.81 o
 -13   1   4      148.86      189.41     53.61 o
 -12   1   4      525.24      571.88     47.85 o
 -11   1   4     4175.69     3991.66     82.39 o
 -10   1   4     8409.73     8391.24     97.89 o
  -9   1   4     3763.09     3767.27     58.29 o
  -8   1   4       14.59       20.10     16.26 o
  -7   1   4     4354.29     4031.12     50.56 o
  -6   1   4     1718.80     1875.61     32.07 o
  -5   1   4     1543.33     1341.35     25.38 o
  -4   1   4     1513.41     1130.76     23.05 o
  -3   1   4     2144.97     2400.92     30.07 o
  -2   1   4    11596.57    13028.74    103.19 o
  -1   1   4     3715.62     3823.54     33.65 o
   0   1   4    11846.63    12404.71     94.42 o
   1   1   4    23587.69    22127.62    154.37 o
   2   1   4    23373.37    22820.00    154.62 o
   3   1   4     3374.21     3816.88     37.35 o
   4   1   4     1179.06     1216.87     21.84 o
   5   1   4     5548.89     6133.08     53.33 o
   6   1   4      530.21      499.78     18.36 o
   7   1   4     6336.12     6289.75     77.25 o
   8   1   4       72.33      194.64     23.13 o
   9   1   4     1873.42     1680.31     48.70 o
  10   1   4      874.70      755.00     41.04 o
  11   1   4      193.97      314.50     34.89 o
  12   1   4       65.74       49.91     40.60 o
  13   1   4     4069.33     4394.56    140.16 o
  14   1   4      300.86      287.09     62.39 o
  15   1   4       37.29      158.28     62.73 o
  16   1   4      625.55      713.16     81.04 o
 -16   2   4       12.23       56.86     69.68 o
 -15   2   4      103.06      149.62     65.73 o
 -14   2   4      113.00      224.41     55.67 o
 -13   2   4      210.33      193.79     50.87 o
 -12   2   4     2804.92     2618.59     79.53 o
 -11   2   4      598.04      644.40     42.28 o
 -10   2   4      105.61      131.97     25.59 o
  -9   2   4      859.16      810.86     28.78 o
  -8   2   4      159.57      160.30     17.11 o
  -7   2   4     5047.06     4593.09     54.68 o
  -6   2   4     4010.55     3629.77     40.15 o
  -5   2   4    10296.70    10643.29     82.57 o
  -4   2   4       35.86       30.79      8.88 o
  -3   2   4     6644.92     6735.82     54.87 o
  -2   2   4     3334.11     3994.13     34.60 o
  -1   2   4     2402.02     1687.70     21.67 o
   0   2   4     1216.81     1031.86     26.17 o
   1   2   4   112920.61   115526.38    789.84 o
   2   2   4    37998.00    38335.61    242.27 o
   3   2   4     2463.07     2172.70     34.16 o
   4   2   4     3009.94     2702.70     30.23 o
   5   2   4      102.60      101.78     13.11 o
   6   2   4       81.03       60.58     13.55 o
   7   2   4     4885.84     4738.10     59.26 o
   8   2   4      194.84      117.80     21.71 o
   9   2   4    10254.85     9447.98    107.37 o
  10   2   4      674.24      709.63     35.78 o
  11   2   4     2531.71     2330.57     96.90 o
  12   2   4      332.95      294.68     46.00 o
  13   2   4        2.94      -27.80     62.04 o
  14   2   4      865.73      960.74    146.28 o
  15   2   4     1573.67     1828.29     95.88 o
  16   2   4       96.96      192.43     68.89 o
 -16   3   4       81.13      188.62     73.11 o
 -15   3   4      191.24      121.01     65.92 o
 -14   3   4        0.82       32.96     50.87 o
 -13   3   4      638.07      801.27     79.65 o
 -12   3   4      388.30      374.07     51.29 o
 -11   3   4      508.77      618.98     42.69 o
 -10   3   4      234.63      210.15     33.34 o
  -9   3   4      110.54      121.45     19.63 o
  -8   3   4        4.60      -15.77     16.01 o
  -7   3   4      153.22      225.30     15.98 o
  -6   3   4       23.64        8.02     10.98 o
  -5   3   4      978.69      884.96     19.25 o
  -4   3   4      147.69      158.98     13.01 o
  -3   3   4     1282.16     1190.06     25.60 o
  -2   3   4      511.10      469.81     14.80 o
  -1   3   4     4601.98     4817.94     57.74 o
   0   3   4     1763.98     1550.86     25.18 o
   1   3   4    10651.91    11389.19    105.00 o
   2   3   4     4951.21     5164.11     59.43 o
   3   3   4     5151.96     4715.43     45.32 o
   4   3   4       28.10       39.35     11.88 o
   5   3   4       25.95       59.64     11.58 o
   6   3   4     1488.58     1934.10     33.04 o
   7   3   4      386.09      355.63     18.76 o
   8   3   4      899.54      863.06     30.57 o
   9   3   4      954.30     1048.33     36.85 o
  10   3   4       76.75       95.67     33.58 o
  11   3   4      565.68      639.55     60.93 o
  12   3   4       80.31       43.52     48.76 o
  13   3   4      822.38      875.55     69.68 o
  14   3   4       23.42      108.61     57.52 o
  15   3   4       19.90      126.18     83.48 o
  16   3   4       56.64      114.92     81.18 o
 -16   4   4       10.16      -27.06     65.16 o
 -15   4   4      847.43      810.08     82.01 o
 -14   4   4      184.62      247.80     63.61 o
 -13   4   4      972.96     1062.12     67.69 o
 -12   4   4       31.52        1.01     41.53 o
 -11   4   4     1630.51     1613.23     60.73 o
 -10   4   4     2257.09     2366.81     62.94 o
  -9   4   4     2892.14     3084.85     67.27 o
  -8   4   4       49.92       15.27     19.19 o
  -7   4   4     5289.80     5523.35     60.20 o
  -6   4   4    29558.25    31811.62    253.81 o
  -5   4   4     6809.53     6723.93     77.34 o
  -4   4   4     5156.91     5336.96     61.97 o
  -3   4   4       55.37       63.53     10.54 o
  -2   4   4      332.37      399.99     23.34 o
  -1   4   4       90.97      297.75     28.84 o
   0   4   4     5803.12     5610.57     74.65 o
   1   4   4    23453.61    22403.95    260.90 o
   2   4   4     3336.59     3589.17     41.82 o
   3   4   4    13688.78    14817.98    123.87 o
   4   4   4     2010.61     1965.19     34.58 o
   5   4   4      280.11      158.13     14.55 o
   6   4   4       30.27       58.82     14.84 o
   7   4   4    20463.34    21143.19    175.22 o
   8   4   4      175.12      171.79     21.57 o
   9   4   4     1838.98     1846.97     50.84 o
  10   4   4       46.93       72.57     35.49 o
  11   4   4     2272.37     2067.02     82.91 o
  12   4   4      118.87      128.76     48.64 o
  13   4   4      102.18      136.64     53.23 o
  14   4   4     1222.19     1384.78     81.94 o
  15   4   4      237.25      226.05     76.59 o
  16   4   4      607.98      855.31    102.03 o
 -16   5   4      317.69      365.74     74.47 o
 -15   5   4      930.79      873.99     83.09 o
 -14   5   4       44.83       47.72     57.65 o
 -13   5   4     1396.97     1388.88     81.35 o
 -12   5   4      159.47      156.62     71.23 o
 -11   5   4      261.57      281.23     45.10 o
 -10   5   4      160.69      196.90     34.63 o
  -9   5   4      113.49       65.95     29.94 o
  -8   5   4       42.34       33.21     23.91 o
  -7   5   4      946.80     1044.58     42.35 o
  -6   5   4      970.77      953.00     32.99 o
  -5   5   4     2901.32     2861.91     43.58 o
  -4   5   4    10240.68     9718.61    101.48 o
  -3   5   4     4316.01     4514.66     76.55 o
  -2   5   4      908.64      700.65     26.03 o
  -1   5   4       80.21      115.20     16.07 o
   0   5   4      725.66      618.95     27.57 o
   1   5   4       37.82      115.09     19.48 o
   2   5   4     2599.28     2540.23     50.90 o
   3   5   4      150.12      337.73     19.10 o
   4   5   4    13083.12    13660.96    115.85 o
   5   5   4     1391.46     1112.04     29.63 o
   6   5   4     2097.86     2622.09     48.11 o
   7   5   4     2609.16     2908.21     50.89 o
   8   5   4    12594.99    12394.92    140.14 o
   9   5   4     1492.73     1703.48     51.01 o
  10   5   4     3459.33     3348.13    113.03 o
  11   5   4      443.76      419.63     65.98 o
  12   5   4      336.78      310.70     67.31 o
  13   5   4       88.88      189.82     69.43 o
  14   5   4      101.56      166.50     73.34 o
  15   5   4      321.28      549.45    143.26 o
 -15   6   4      939.34     1044.95    103.47 o
 -14   6   4     1735.89     1534.97    119.39 o
 -13   6   4      427.04      412.17    127.35 o
 -12   6   4      385.55      438.92    153.88 o
 -11   6   4     2172.31     2277.03     83.48 o
 -10   6   4      380.53      362.84     56.98 o
  -9   6   4     7895.38     7160.94    110.89 o
  -8   6   4     2352.73     2229.42     56.50 o
  -7   6   4    23272.18    21689.79    244.37 o
  -6   6   4     4425.10     4622.20     78.31 o
  -5   6   4     3937.25     4531.11     60.99 o
  -4   6   4       42.31      144.43     21.88 o
  -3   6   4    11136.07    11610.32    199.06 o
  -2   6   4    41126.84    40087.59    496.01 o
  -1   6   4     6937.89     6104.82     88.30 o
   0   6   4     4365.49     4121.01     99.04 o
   1   6   4      202.48      259.82     25.33 o
   2   6   4    13589.85    15215.51    177.49 o
   3   6   4     5088.75     5375.81     85.22 o
   4   6   4     2738.07     2266.54     43.89 o
   5   6   4    13010.04    13013.95    109.80 o
   6   6   4    23768.72    22306.00    176.35 o
   7   6   4     5012.80     4628.35     69.47 o
   8   6   4     7381.02     7708.16    101.39 o
   9   6   4     1765.17     1763.23     56.46 o
  10   6   4     2869.71     2800.81     82.80 o
  11   6   4     1004.24     1029.63     83.27 o
  12   6   4     3749.60     3480.80    138.76 o
  13   6   4      564.85      602.49     81.06 o
  14   6   4     2498.06     2613.76    217.55 o
  15   6   4        2.95       55.23    123.31 o
 -15   7   4      154.71      169.80    159.19 o
 -14   7   4      247.41      354.76    212.25 o
 -13   7   4       15.55      -10.61     53.06 o
 -12   7   4     1846.02     1550.04    151.23 o
 -11   7   4      751.79      716.94     62.57 o
 -10   7   4     1281.57     1196.51     67.70 o
  -9   7   4      465.07      458.79     54.16 o
  -8   7   4     9347.12     8713.74    174.10 o
  -7   7   4     3173.95     3331.78     74.87 o
  -6   7   4     2921.02     3004.22     48.14 o
  -5   7   4     1513.61     1611.65     34.91 o
  -4   7   4     3855.47     4269.23    109.53 o
  -3   7   4     5869.62     5541.33     95.01 o
  -2   7   4     9435.80     8758.16    118.58 o
  -1   7   4    14534.64    14799.57    184.01 o
   0   7   4      178.71      219.75     30.37 o
   1   7   4       22.35       16.95     22.56 o
   2   7   4     2518.96     2639.87     56.13 o
   3   7   4     1239.52     1162.88     41.41 o
   4   7   4     8135.42     8647.72     98.08 o
   5   7   4    10253.57     9537.95    101.88 o
   6   7   4     2861.19     2734.18     47.97 o
   7   7   4     7735.65     7464.86     89.32 o
   8   7   4     8372.14     8382.69    119.24 o
   9   7   4     5058.83     5044.66    108.26 o
  10   7   4        7.02     -115.01    172.45 o
  11   7   4     3561.33     3557.72    194.13 o
  12   7   4       90.08      242.15    101.91 o
  13   7   4     3553.68     3617.83    283.88 o
  14   7   4        4.83       81.55    106.88 o
  15   7   4      377.25      723.96    198.98 o
 -15   8   4       57.55      148.57    164.49 o
 -14   8   4      466.24      583.68    180.41 o
 -13   8   4     1892.00     1549.40    206.94 o
 -12   8   4      666.09      684.50    159.19 o
 -11   8   4     2456.86     2424.92    228.17 o
 -10   8   4     1459.79     1379.60    169.80 o
  -9   8   4        1.06       -1.06     52.98 o
  -8   8   4     1541.38     1634.11     90.37 o
  -7   8   4     2911.57     3036.88     68.32 o
  -6   8   4      567.71      674.40     30.77 o
  -5   8   4     2704.31     2422.19     56.64 o
  -4   8   4     8463.92     8149.09    165.51 o
  -3   8   4     1015.12     1384.08     46.15 o
  -2   8   4      891.32     1065.29     38.61 o
  -1   8   4        1.26        1.05     17.57 o
   0   8   4       44.27       39.43     21.64 o
   1   8   4    12765.56    12908.02    174.87 o
   2   8   4     7756.88     7619.24    118.88 o
   3   8   4     8144.03     7850.27    113.71 o
   4   8   4     3232.66     3302.99     84.02 o
   5   8   4     1243.16     1200.43     37.60 o
   6   8   4      996.70      957.78     34.37 o
   7   8   4      521.29      565.04     32.07 o
   8   8   4        2.94      -12.04     31.11 o
   9   8   4     6113.60     6064.67    138.05 o
  10   8   4       28.21       42.14     93.00 o
  11   8   4     3419.61     3168.93    185.70 o
  12   8   4        6.43      157.67    104.26 o
  13   8   4       22.51      238.78    108.81 o
  14   8   4        4.95      240.02    302.45 o
  15   8   4      907.82     1323.90    196.33 o
 -15   9   4       70.80        0.00    159.19 o
 -14   9   4       61.07      143.27    164.49 o
 -13   9   4       11.86      -21.22    132.65 o
 -12   9   4      415.53      588.98    164.49 o
 -11   9   4      410.19      238.78    132.65 o
 -10   9   4      249.39      185.72    122.04 o
  -9   9   4      767.91      791.04     76.33 o
  -8   9   4      221.05      206.94     54.60 o
  -7   9   4       20.22       14.11     33.14 o
  -6   9   4     6485.56     6185.70    108.29 o
  -5   9   4     1017.06      996.65     54.46 o
  -4   9   4     1602.64     1799.12     44.81 o
  -3   9   4     6879.76     6915.00    119.28 o
  -2   9   4      728.57      817.79     35.71 o
  -1   9   4     2308.10     2457.09     57.54 o
   0   9   4      186.72      161.84     28.39 o
   1   9   4     2379.10     2492.96     64.20 o
   2   9   4     3897.09     3782.88     80.10 o
   3   9   4      874.59     1064.57     47.89 o
   4   9   4      474.70      507.92     36.06 o
   5   9   4       16.84       65.58     21.00 o
   6   9   4       84.73       51.70     24.99 o
   7   9   4      208.61      233.41     33.35 o
   8   9   4     2117.49     1977.67     78.13 o
   9   9   4     1967.59     1861.51     95.03 o
  10   9   4     3446.75     3454.59    193.38 o
  11   9   4      659.05      809.30    129.08 o
  12   9   4      519.41      626.54    130.00 o
  13   9   4      165.68      182.24    108.61 o
  14   9   4      227.78      843.59    143.27 o
 -14  10   4       10.95       95.51    153.88 o
 -13  10   4     1744.11     1926.14    238.78 o
 -12  10   4      286.61      222.86    148.57 o
 -11  10   4      113.58        0.00    122.04 o
 -10  10   4       11.48     -106.12    106.12 o
  -9  10   4     1801.13     1812.89    102.84 o
  -8  10   4     1092.84     1067.20     63.61 o
  -7  10   4     1863.50     1733.29     69.30 o
  -6  10   4     1527.83     1511.08     73.81 o
  -5  10   4     6200.82     6095.01    184.34 o
  -4  10   4     1422.89     1495.45     46.37 o
  -3  10   4     5852.34     5929.13    111.31 o
  -2  10   4     2780.83     2494.01     61.79 o
  -1  10   4    12943.79    13113.36    180.49 o
   0  10   4     2150.22     2284.31     63.19 o
   1  10   4     5554.24     5283.66     99.50 o
   2  10   4      194.93      246.54     31.62 o
   3  10   4      567.42      556.59     41.42 o
   4  10   4     1014.69      797.68     54.82 o
   5  10   4     6813.60     6673.71    117.37 o
   6  10   4      369.11      433.27     39.47 o
   7  10   4     4270.57     4292.19     93.56 o
   8  10   4     4578.85     4479.01    111.84 o
   9  10   4     9454.35     8930.36    291.51 o
  10  10   4        1.25       65.88     95.20 o
  11  10   4        8.54       33.45    103.26 o
  12  10   4     1052.07      829.02    156.53 o
  13  10   4       58.52       12.38    201.63 o
  14  10   4      154.29      458.22    127.40 o
 -14  11   4      294.29      159.19    175.10 o
 -13  11   4      691.88      610.21    185.72 o
 -12  11   4      417.21      360.82    159.19 o
 -11  11   4     1631.58     1719.20    217.55 o
 -10  11   4        3.04      -10.61    116.74 o
  -9  11   4      735.54      811.84    159.19 o
  -8  11   4     4890.78     4831.34    120.86 o
  -7  11   4     3371.89     3328.45     90.81 o
  -6  11   4     5527.08     4914.89    270.61 o
  -5  11   4     7184.71     6895.06    429.80 o
  -4  11   4     7580.19     7669.82    128.51 o
  -3  11   4       35.52       84.90     32.61 o
  -2  11   4      442.95      461.44     37.60 o
  -1  11   4       81.58       61.73     23.04 o
   0  11   4     2105.39     2093.09     58.74 o
   1  11   4     1228.12     1232.49     53.08 o
   2  11   4     2378.13     2367.57     69.71 o
   3  11   4      681.01      668.62     46.30 o
   4  11   4      214.71      253.54     45.33 o
   5  11   4     1606.56     1529.33     77.39 o
   6  11   4      528.12      515.97     62.04 o
   7  11   4      381.70      368.59     43.48 o
   8  11   4     3293.80     3409.37     98.62 o
   9  11   4      601.67      490.99    113.44 o
  10  11   4     2967.88     3207.13    201.63 o
  11  11   4       19.65       38.42    105.74 o
  12  11   4      525.66      437.32    124.65 o
  13  11   4       37.22       36.46    115.59 o
  14  11   4      352.35      466.94    201.63 o
 -13  12   4      526.46      578.37    191.02 o
 -12  12   4      114.95       53.06    153.88 o
 -11  12   4      878.40      742.86    175.10 o
 -10  12   4      508.04      302.45    148.57 o
  -9  12   4     4771.91     4833.92    297.15 o
  -8  12   4     2589.22     2610.04     90.13 o
  -7  12   4      688.93      727.52     49.46 o
  -6  12   4     4763.18     4721.72    140.56 o
  -5  12   4      120.36       95.51    100.82 o
  -4  12   4      261.41      331.71     70.11 o
  -3  12   4     4391.56     4579.40     96.48 o
  -2  12   4     8201.66     8949.60    155.12 o
  -1  12   4     2801.53     2992.05     75.54 o
   0  12   4     8795.77     9122.31    138.42 o
   1  12   4      458.59      499.25     42.81 o
   2  12   4       24.76       56.58     31.95 o
   3  12   4     4203.00     4058.67    109.22 o
   4  12   4     1410.64     1407.01     72.84 o
   5  12   4       87.57      -33.53     55.15 o
   6  12   4      676.46      849.13     68.29 o
   7  12   4      940.38      966.26    138.95 o
   8  12   4     1122.34     1141.83     91.06 o
   9  12   4      210.38      129.21    172.45 o
  10  12   4       28.75      -55.95    106.12 o
  11  12   4       24.87      -81.84    108.37 o
  12  12   4     2792.69     2961.68    254.70 o
  13  12   4        2.09      -21.22    159.19 o
 -13  13   4     1093.06      864.91    212.25 o
 -12  13   4       54.36      196.33    164.49 o
 -11  13   4       82.03       74.29    143.27 o
 -10  13   4     1542.91     1395.52    196.33 o
  -9  13   4       51.00      137.96    132.65 o
  -8  13   4     1489.71     1644.00    137.96 o
  -7  13   4     6192.39     6063.73    179.62 o
  -6  13   4      188.27      201.63    116.74 o
  -5  13   4      122.09      175.10    106.12 o
  -4  13   4      239.22      153.88    111.43 o
  -3  13   4    13175.34    13738.62    724.29 o
  -2  13   4     7670.10     8125.49    151.32 o
  -1  13   4    12724.72    12662.23    173.19 o
   0  13   4     6341.98     6417.57    139.39 o
   1  13   4     2071.66     2144.77     83.70 o
   2  13   4        6.94       -1.66     38.96 o
   3  13   4        7.93       -7.48     39.30 o
   4  13   4     2006.08     2085.10    103.56 o
   5  13   4     4349.23     4454.67    147.77 o
   6  13   4     1857.30     1948.91    152.95 o
   7  13   4     4614.21     4499.77    171.37 o
   8  13   4      285.73      360.47    112.19 o
   9  13   4       11.38        9.22    102.99 o
  10  13   4        0.89      -37.59    108.78 o
  11  13   4     2364.94     2049.62    180.56 o
  12  13   4       12.49      -53.06    153.88 o
 -12  14   4      770.28      780.01    201.63 o
 -11  14   4     1491.57      896.74    201.63 o
 -10  14   4      269.30      350.21    159.19 o
  -9  14   4      882.83     1040.01    185.72 o
  -8  14   4     1391.02     1353.07    196.33 o
  -7  14   4     1243.03     1241.64    180.41 o
  -6  14   4      249.00      260.00    132.65 o
  -5  14   4     4458.01     4271.46    270.61 o
  -4  14   4       84.06       15.92    111.43 o
  -3  14   4     2830.87     2637.16    212.25 o
  -2  14   4     2499.25     2363.04    107.40 o
  -1  14   4     2693.67     2812.74     76.48 o
   0  14   4      747.66      707.12     57.00 o
   1  14   4     2034.92     2178.14    104.78 o
   2  14   4      295.56      205.96     56.52 o
   3  14   4     9346.77    10316.42    228.08 o
   4  14   4        9.78      -34.36     55.75 o
   5  14   4       55.15      -42.58     82.25 o
   6  14   4       38.96       -8.47     85.28 o
   7  14   4        8.43      -15.51     57.07 o
   8  14   4      226.02      211.46    112.19 o
   9  14   4     3047.20     3108.70    199.45 o
  10  14   4      122.24      -72.63    161.84 o
  11  14   4     1712.22     1904.91    244.08 o
  12  14   4      101.12      148.57    164.49 o
 -12  15   4      174.08      111.43    175.10 o
 -11  15   4      420.37      222.86    175.10 o
 -10  15   4        3.66      -21.22    143.27 o
  -9  15   4      274.92      546.54    169.80 o
  -8  15   4      396.09      360.82    148.57 o
  -7  15   4     3024.42     2743.29    249.39 o
  -6  15   4     6677.52     6558.42    350.21 o
  -5  15   4      397.57      477.56    143.27 o
  -4  15   4     2220.31     1995.12    201.63 o
  -3  15   4     1937.76     2032.26    201.63 o
  -2  15   4      315.40      188.37     85.32 o
  -1  15   4       11.86      -26.34     46.44 o
   0  15   4     1871.46     1881.65    133.16 o
   1  15   4      717.87      890.60     81.14 o
   2  15   4      831.59     1003.59     83.04 o
   3  15   4      127.32      152.06     62.71 o
   4  15   4      530.41      449.14     96.69 o
   5  15   4     1825.10     1640.43    137.46 o
   6  15   4        6.86      -29.56     90.50 o
   7  15   4      274.47      299.36    130.00 o
   8  15   4     3136.49     3057.03    294.49 o
   9  15   4      199.24       66.12    132.65 o
  10  15   4     1949.00     1910.22    238.78 o
  11  15   4      114.95      238.78    169.80 o
 -11  16   4       27.07       15.92    164.49 o
 -10  16   4       50.58       31.84    159.19 o
  -9  16   4      366.84      127.35    153.88 o
  -8  16   4      347.87      201.63    148.57 o
  -7  16   4      568.89      679.19    175.10 o
  -6  16   4       10.24      -42.45    127.35 o
  -5  16   4        2.92       95.51    132.65 o
  -4  16   4      279.94       53.06    127.35 o
  -3  16   4      158.25      233.47    132.65 o
  -2  16   4      307.50      343.20     93.58 o
  -1  16   4        8.92      -22.91     76.30 o
   0  16   4       35.54      123.18     60.44 o
   1  16   4     1456.64     1558.58    135.31 o
   2  16   4      222.84      139.73     83.86 o
   3  16   4      823.74      906.07    111.81 o
   4  16   4      193.68      218.93     92.90 o
   5  16   4      988.21      791.63    118.49 o
   6  16   4      116.09      -22.53     96.85 o
   7  16   4     1540.30     1421.30    260.00 o
   8  16   4        0.66     -108.10    108.78 o
   9  16   4        2.46       37.14    143.27 o
  10  16   4        1.01     -127.35    143.27 o
  11  16   4      152.54      366.13    185.72 o
 -10  17   4       50.91       -5.31    164.49 o
  -9  17   4     1512.13     1644.91    238.78 o
  -8  17   4     1056.85     1029.40    201.63 o
  -7  17   4      375.06      578.37    180.41 o
  -6  17   4     1527.83     1793.48    228.17 o
  -5  17   4     1319.17     1151.44    191.02 o
  -4  17   4     1109.42      939.19    180.41 o
  -3  17   4      859.20      971.03    180.41 o
  -2  17   4       49.11      -30.87     81.53 o
  -1  17   4     2267.43     2066.89    149.52 o
   0  17   4     2724.69     2690.50    174.44 o
   1  17   4       22.52      -50.99     86.05 o
   2  17   4     4255.41     4634.88    318.37 o
   3  17   4     1797.43     1741.51    139.77 o
   4  17   4     3930.52     4178.60    203.84 o
   5  17   4      105.96      241.29    106.49 o
   6  17   4      278.60      160.51    110.88 o
   7  17   4      618.08      570.97    131.21 o
   8  17   4     3618.40     3427.78    286.53 o
   9  17   4      215.54      127.35    164.49 o
  10  17   4      613.11      610.21    191.02 o
  -9  18   4      112.08      169.80    175.10 o
  -8  18   4     1274.84     1130.21    222.86 o
  -7  18   4      328.39      466.94    185.72 o
  -6  18   4     1036.39      652.66    185.72 o
  -5  18   4      161.55       26.53    148.57 o
  -4  18   4      267.48      382.04    164.49 o
  -3  18   4     1461.57     1572.06    188.37 o
  -2  18   4      374.55      441.11    105.70 o
  -1  18   4      131.14       84.27    103.47 o
   0  18   4     2067.99     1980.76    157.45 o
   1  18   4       79.55       30.44    127.35 o
   2  18   4      261.07      380.34    104.26 o
   3  18   4     1764.02     1822.79    151.92 o
   4  18   4      104.60       31.35    100.47 o
   5  18   4       73.15      -17.06    206.94 o
   6  18   4      437.87      302.76    128.43 o
   7  18   4      209.09      132.65    153.88 o
   8  18   4      507.36      541.23    180.41 o
   9  18   4       56.75      132.65    164.49 o
  -8  19   4      826.72      955.11    217.55 o
  -7  19   4      565.48      551.84    201.63 o
  -6  19   4      859.35      684.50    196.33 o
  -5  19   4      120.18      -42.45    159.19 o
  -4  19   4      412.87      514.59    122.29 o
  -3  19   4     2781.70     2849.16    189.45 o
  -2  19   4     2032.45     2259.41    172.47 o
  -1  19   4     9002.96     9556.24    318.86 o
   0  19   4      445.93      267.96    183.06 o
   1  19   4     2012.56     2028.67    170.69 o
   2  19   4      682.66      663.27    180.41 o
   3  19   4      900.62     1130.21    212.25 o
   4  19   4        5.07     -130.00    130.00 o
   5  19   4     2106.28     2382.47    249.39 o
   6  19   4     1574.36     1491.03    222.86 o
   7  19   4     1100.77      907.35    206.94 o
   8  19   4        3.02      106.12    169.80 o
  -7  20   4      400.55        0.00    180.41 o
  -6  20   4      166.43        5.31    180.41 o
  -5  20   4     1810.18     1782.87    254.70 o
  -4  20   4      234.37      158.84    114.69 o
  -3  20   4       13.13      -32.12    106.49 o
  -2  20   4      356.16      303.45    119.36 o
  -1  20   4       11.56       43.27    108.03 o
   0  20   4      880.85      865.18    141.99 o
   1  20   4     1583.00     1512.26    222.86 o
   2  20   4       42.50      -68.98    153.88 o
   3  20   4     1705.81     1809.40    249.39 o
   5  20   4       40.38       58.37    164.49 o
   6  20   4      320.48      413.88    180.41 o
  -5  21   4      173.80       74.37    177.76 o
  -4  21   4      433.20      534.61    222.86 o
  -3  21   4      317.91      435.39    198.98 o
  -2  21   4      238.58      375.84    132.21 o
  -1  21   4     1477.34     1121.86    157.45 o
   0  21   4     1212.70     1079.58    157.45 o
   1  21   4      206.98      302.45    180.41 o
   2  21   4     3897.60     3995.54    350.21 o
  -1  22   4       19.45     -135.31    135.31 o
   0  22   4       24.84     -121.55    121.55 o
 -16   1   5     1457.91     1568.69    104.81 o
 -15   1   5       29.05       88.69     65.31 o
 -14   1   5     1139.32     1251.63     75.71 o
 -13   1   5      662.67      743.06     61.74 o
 -12   1   5     1871.49     1967.96     71.43 o
 -11   1   5     5056.15     4904.71    100.03 o
 -10   1   5     4623.54     4527.54     84.15 o
  -9   1   5     2381.95     2549.14     55.33 o
  -8   1   5     7040.51     7061.01     84.90 o
  -7   1   5      439.51      433.20     22.79 o
  -6   1   5     2216.57     2022.62     32.95 o
  -5   1   5     9691.11     9663.75    100.88 o
  -4   1   5      222.92      270.64     14.67 o
  -3   1   5     1392.09     1414.77     23.26 o
  -2   1   5      200.18      282.19     10.45 o
  -1   1   5    32217.52    31562.19    215.46 o
   0   1   5       75.08      166.00     23.81 o
   1   1   5    68729.54    67765.55    478.62 o
   2   1   5    10226.05    10298.75     79.46 o
   3   1   5     3186.28     3098.22     33.10 o
   4   1   5     2587.77     2709.84     32.52 o
   5   1   5    29509.73    30223.38    210.84 o
   6   1   5     2694.24     2839.70     42.08 o
   7   1   5     2971.75     3039.66     50.95 o
   8   1   5     6133.69     6300.39     85.03 o
   9   1   5       96.21       48.34     33.59 o
  10   1   5     1849.02     1805.11     69.26 o
  11   1   5     1636.70     1626.21     60.49 o
  12   1   5     2297.37     2196.64     78.48 o
  13   1   5      225.27      353.49     60.92 o
  14   1   5       72.52      174.27     73.52 o
  15   1   5     1182.91     1247.53     85.00 o
  16   1   5       33.50      258.80     78.89 o
 -16   2   5      584.24      748.61     85.81 o
 -15   2   5     1452.55     1299.82     93.05 o
 -14   2   5      225.16      289.09     57.13 o
 -13   2   5      101.50      138.43     48.31 o
 -12   2   5      130.51      131.39     40.08 o
 -11   2   5     5190.42     5286.76    104.25 o
 -10   2   5     1221.82     1295.42     61.62 o
  -9   2   5      398.39      435.18     25.75 o
  -8   2   5     1397.58     1360.25     34.49 o
  -7   2   5     3935.34     4006.89     52.65 o
  -6   2   5    18911.67    19063.34    139.98 o
  -5   2   5    12689.94    13177.89    104.03 o
  -4   2   5     9843.59     9473.96     73.51 o
  -3   2   5     1402.84     1657.13     22.64 o
  -2   2   5     1127.95     1212.64     18.66 o
  -1   2   5      272.18      438.86     14.10 o
   0   2   5     1513.05     1678.40     24.53 o
   1   2   5    10829.20    11383.17     86.20 o
   2   2   5     8503.79     8819.54     67.66 o
   3   2   5    15910.98    15753.95    119.73 o
   4   2   5       78.94      128.83     13.03 o
   5   2   5       41.54       29.11     14.14 o
   6   2   5    40040.43    40845.82    286.30 o
   7   2   5       55.02       -0.50     17.78 o
   8   2   5      342.75      332.69     25.53 o
   9   2   5       37.50       42.38     24.52 o
  10   2   5     1699.03     1749.43     50.31 o
  11   2   5       67.28      127.64     35.96 o
  12   2   5     1263.52     1081.66    108.75 o
  13   2   5      689.66      828.74     68.99 o
  14   2   5     1709.44     1770.35     91.36 o
  15   2   5     1669.58     1815.01    172.32 o
  16   2   5      109.13      319.25     73.37 o
 -16   3   5       34.97       62.71     74.02 o
 -15   3   5       40.39      137.84     67.72 o
 -14   3   5       92.29       38.62     59.45 o
 -13   3   5     7704.04     7805.40    156.16 o
 -12   3   5     1708.25     1744.08     88.84 o
 -11   3   5     8499.96     8578.82    137.64 o
 -10   3   5     1374.47     1285.76     53.29 o
  -9   3   5      317.24      350.04     29.07 o
  -8   3   5      252.99      328.01     22.05 o
  -7   3   5     3950.31     3637.17     45.70 o
  -6   3   5     1092.43      945.31     20.75 o
  -5   3   5    22178.17    23121.64    169.23 o
  -4   3   5    24679.72    25640.34    194.43 o
  -3   3   5     4227.68     4055.93     59.84 o
  -2   3   5     6197.09     5905.81     82.98 o
  -1   3   5    18932.51    18446.16    159.14 o
   0   3   5     2585.55     2211.72     28.88 o
   1   3   5     4278.51     4141.89     43.29 o
   2   3   5    21731.83    22089.65    150.98 o
   3   3   5     5513.00     5458.31     50.78 o
   4   3   5    13695.46    13495.13    125.15 o
   5   3   5      407.69      459.85     16.96 o
   6   3   5     2694.01     2619.01     34.54 o
   7   3   5     2863.09     2941.78     51.44 o
   8   3   5    21373.61    21232.68    183.85 o
   9   3   5      937.42      935.54     36.27 o
  10   3   5    16550.16    16156.49    238.76 o
  11   3   5       27.41       59.80     34.17 o
  12   3   5     3406.66     3151.03    104.19 o
  13   3   5      382.95      434.16     61.30 o
  14   3   5     1382.76     1255.43     81.04 o
  15   3   5       49.19      137.29     76.13 o
  16   3   5     4134.16     4237.02    325.79 o
 -16   4   5       15.24        2.91     90.61 o
 -15   4   5      774.84      694.21     81.54 o
 -14   4   5     2641.10     2559.15    112.02 o
 -13   4   5        1.32       38.17     55.15 o
 -12   4   5     2280.33     2377.26     87.44 o
 -11   4   5     1263.88     1187.67     54.32 o
 -10   4   5       69.97       13.05     31.14 o
  -9   4   5      604.00      594.80     36.00 o
  -8   4   5       21.68      -18.78     18.78 o
  -7   4   5      211.80      199.31     18.78 o
  -6   4   5     9868.56     9616.06    105.11 o
  -5   4   5     4566.75     4258.50     64.42 o
  -4   4   5     5715.06     6169.08     65.17 o
  -3   4   5     4535.87     4587.79     56.37 o
  -2   4   5    18961.76    18929.38    149.78 o
  -1   4   5      457.31      412.77     24.79 o
   0   4   5    20571.06    20286.38    218.99 o
   1   4   5       22.44       40.52      9.72 o
   2   4   5      185.73      247.05     15.59 o
   3   4   5     1971.50     2184.80     34.68 o
   4   4   5       19.33       -8.18     14.71 o
   5   4   5     2457.98     2502.23     34.27 o
   6   4   5     1688.35     1633.74     30.84 o
   7   4   5     8039.15     7953.63     84.22 o
   8   4   5     2714.39     2696.07     53.32 o
   9   4   5     1462.98     1503.70     47.45 o
  10   4   5     1547.65     1542.72     71.98 o
  11   4   5     3228.69     3185.63    128.75 o
  12   4   5     2442.03     2209.48     89.75 o
  13   4   5        3.02       -7.68     85.78 o
  14   4   5      606.61      595.68    114.12 o
  15   4   5      475.79      595.99    188.00 o
 -16   5   5     1148.27     1086.88     90.55 o
 -15   5   5        1.44       60.48     62.38 o
 -14   5   5      643.07      643.41     71.25 o
 -13   5   5      826.96      924.36     73.05 o
 -12   5   5     1610.83     1572.09    108.46 o
 -11   5   5     2965.74     3194.92     90.50 o
 -10   5   5     5825.63     5811.15    116.12 o
  -9   5   5     4354.10     4013.92     80.15 o
  -8   5   5     8813.71     8193.88    109.87 o
  -7   5   5      488.59      505.72     33.40 o
  -6   5   5     6215.69     6301.91     77.68 o
  -5   5   5      179.53      200.52     15.75 o
  -4   5   5      409.57      376.63     16.24 o
  -3   5   5    12831.77    11962.57    153.40 o
  -2   5   5     3500.41     2897.32     58.15 o
  -1   5   5      353.00      450.77     23.63 o
   0   5   5      265.84      255.82     20.71 o
   1   5   5       11.68       11.83     16.93 o
   2   5   5     5468.63     5319.33     67.40 o
   3   5   5    31162.47    31803.35    231.64 o
   4   5   5    12419.51    12994.09    108.47 o
   5   5   5    16496.55    16355.43    144.45 o
   6   5   5     3149.07     3210.73     67.39 o
   7   5   5    13353.91    12515.68    129.99 o
   8   5   5       75.97       77.10     27.39 o
   9   5   5      195.05      153.14     33.62 o
  10   5   5     1747.94     1588.50    108.44 o
  11   5   5      968.29     1009.96    107.98 o
  12   5   5     2325.53     2325.17    118.32 o
  13   5   5     1843.59     2011.61    114.48 o
  14   5   5        0.89       53.10     73.34 o
  15   5   5      402.09      509.52    111.34 o
 -15   6   5       69.29      107.30     74.34 o
 -14   6   5      143.50      178.19     70.16 o
 -13   6   5       25.59        6.19     62.67 o
 -12   6   5        1.47      -43.11     54.60 o
 -11   6   5       76.31       30.06     43.03 o
 -10   6   5      358.17      361.02     43.53 o
  -9   6   5     2012.20     1939.22     58.43 o
  -8   6   5      629.77      601.83     45.94 o
  -7   6   5     3461.92     3152.87     53.08 o
  -6   6   5     2385.80     2394.47     59.82 o
  -5   6   5     1920.23     1873.53     41.79 o
  -4   6   5     1026.40      976.95     27.58 o
  -3   6   5    17986.50    19024.84    380.71 o
  -2   6   5     2035.62     2079.42     49.02 o
  -1   6   5       17.68       16.76     18.13 o
   0   6   5      229.71      319.92     25.97 o
   1   6   5     1843.34     1813.81     42.15 o
   2   6   5     1589.48     1727.86     52.81 o
   3   6   5     3414.78     3707.06     54.12 o
   4   6   5    10512.65    10624.14     99.15 o
   5   6   5      600.26      697.59     23.32 o
   6   6   5     5817.00     6181.59     74.11 o
   7   6   5     6842.86     6874.45     86.07 o
   8   6   5      266.44      219.82     30.52 o
   9   6   5      102.97       64.41     31.82 o
  10   6   5     3383.39     3328.07    109.25 o
  11   6   5      311.76      266.73     66.38 o
  12   6   5       51.74       91.11     63.80 o
  13   6   5      397.17      317.64    155.26 o
  14   6   5      639.10      610.43     92.03 o
  15   6   5       16.93       91.55    134.76 o
 -15   7   5        8.69      -56.30     62.57 o
 -14   7   5      102.66      111.03     62.15 o
 -13   7   5      102.12       34.87     53.06 o
 -12   7   5        1.96      -36.46     47.91 o
 -11   7   5       29.94       28.41     47.91 o
 -10   7   5      807.74      750.17     63.67 o
  -9   7   5    11138.00    11157.73    266.46 o
  -8   7   5       79.42      145.56     41.53 o
  -7   7   5     1150.24     1176.14     51.34 o
  -6   7   5     1777.80     1704.17     44.29 o
  -5   7   5     5141.56     5378.57     68.61 o
  -4   7   5     4629.66     4934.78     76.97 o
  -3   7   5     5917.02     6361.33    104.78 o
  -2   7   5     1134.22     1022.30     32.31 o
  -1   7   5     1678.04     1467.34     41.01 o
   0   7   5     5649.93     6017.47     97.44 o
   1   7   5     1678.12     1740.97     47.14 o
   2   7   5     1799.21     1704.12     52.68 o
   3   7   5     7883.89     8454.09    119.95 o
   4   7   5      345.84      481.59     25.83 o
   5   7   5     4343.87     4057.93     54.37 o
   6   7   5     2027.44     2032.44     44.23 o
   7   7   5      642.52      760.43     32.87 o
   8   7   5     4371.26     4064.30     88.28 o
   9   7   5      142.35       78.89     44.64 o
  10   7   5       93.54      104.77    106.12 o
  11   7   5      702.46      523.79    113.29 o
  12   7   5      540.04      500.67    115.59 o
  13   7   5      440.85      408.57    117.79 o
  14   7   5       13.24      292.60    117.79 o
  15   7   5      481.80     1007.21    148.17 o
 -15   8   5     1449.86     1390.22    228.17 o
 -14   8   5       24.37      -37.14    143.27 o
 -13   8   5      273.97       15.92    132.65 o
 -12   8   5       14.21       63.67    122.04 o
 -11   8   5      775.17      764.09    153.88 o
 -10   8   5     1837.56     1894.30    185.72 o
  -9   8   5     6162.30     5718.20    366.13 o
  -8   8   5     1965.62     1870.02     96.20 o
  -7   8   5     1547.15     1632.52     59.76 o
  -6   8   5      634.39      600.29     28.68 o
  -5   8   5     4334.58     4554.34    110.59 o
  -4   8   5     1096.01     1202.17     64.19 o
  -3   8   5       88.36       73.47     23.28 o
  -2   8   5       87.56       83.21     18.33 o
  -1   8   5      674.44      965.80     35.20 o
   0   8   5     1613.23     1751.88     52.62 o
   1   8   5      412.43      321.01     31.32 o
   2   8   5     1090.62     1179.38     52.78 o
   3   8   5      578.37      695.73     40.74 o
   4   8   5     4867.17     4847.09     68.15 o
   5   8   5     3689.94     3625.38     62.57 o
   6   8   5     6762.32     6656.66     88.68 o
   7   8   5       29.90       33.15     25.09 o
   8   8   5     6677.49     6145.34    107.93 o
   9   8   5     5131.66     4660.00    122.44 o
  10   8   5       62.81       95.22     98.01 o
  11   8   5      643.03      581.88    119.36 o
  12   8   5     1687.10     1727.00    158.64 o
  13   8   5        2.85      -44.22    111.43 o
  14   8   5     1114.09     1398.21    204.29 o
  15   8   5      152.74      399.07    125.65 o
 -15   9   5      259.15       26.53    164.49 o
 -14   9   5        0.80       31.84    153.88 o
 -13   9   5     3678.75     3342.89    281.23 o
 -12   9   5     1873.29     1517.56    201.63 o
 -11   9   5     4357.46     4117.59    281.23 o
 -10   9   5     1718.35     1623.69    191.02 o
  -9   9   5       62.32      164.49     61.81 o
  -8   9   5     1212.60     1040.88     77.11 o
  -7   9   5     2579.51     2546.50    100.34 o
  -6   9   5     2109.49     2011.46     60.39 o
  -5   9   5     6793.65     6560.45    113.35 o
  -4   9   5     5760.74     5406.03    208.64 o
  -3   9   5      714.75      610.51     45.27 o
  -2   9   5     4642.85     4843.63     83.78 o
  -1   9   5     2181.67     2178.98     51.59 o
   0   9   5     6930.13     6799.56    112.96 o
   1   9   5     1398.23     1334.55     50.89 o
   2   9   5     2722.89     2324.03     73.15 o
   3   9   5      677.10      573.14     59.44 o
   4   9   5     2612.21     2384.26     62.00 o
   5   9   5     2319.14     2173.67     61.69 o
   6   9   5       36.48       93.86     26.07 o
   7   9   5        3.58      -33.82     33.82 o
   8   9   5     9238.12     8970.37    151.97 o
   9   9   5      301.99      176.62    101.88 o
  10   9   5    14249.30    13301.09    378.45 o
  11   9   5        3.18       91.72    101.88 o
  12   9   5      357.01      367.30    116.02 o
  13   9   5       26.25      139.35    114.39 o
  14   9   5      895.40     1207.97    161.84 o
 -14  10   5     2225.67     2281.65    265.31 o
 -13  10   5      258.28      185.72    153.88 o
 -12  10   5     3658.11     3475.54    275.92 o
 -11  10   5     1616.42     1400.83    196.33 o
 -10  10   5        9.18      -58.37    111.43 o
  -9  10   5        5.78       37.14    106.12 o
  -8  10   5       91.96      125.36     54.60 o
  -7  10   5     2753.90     2670.69     85.42 o
  -6  10   5     4088.86     3912.15     90.13 o
  -5  10   5     3243.58     3045.74    201.63 o
  -4  10   5     6269.23     6435.05    150.88 o
  -3  10   5     1835.96     1849.17     67.57 o
  -2  10   5      886.07     1056.48     41.81 o
  -1  10   5      229.67      342.33     29.54 o
   0  10   5     9516.01     9937.78    150.19 o
   1  10   5     5934.57     5715.34    105.35 o
   2  10   5     6263.87     6157.63    125.69 o
   3  10   5     6192.90     5645.84    111.44 o
   4  10   5      342.12      345.76     46.60 o
   5  10   5       64.82      133.53     32.06 o
   6  10   5     2220.87     2274.65     59.25 o
   7  10   5     2416.42     2418.00     73.51 o
   8  10   5      903.94      860.14     71.99 o
   9  10   5     5932.15     5968.91    242.50 o
  10  10   5      175.38       -8.34    108.78 o
  11  10   5     3635.77     3597.45    211.41 o
  12  10   5      233.55      233.47    116.02 o
  13  10   5        2.13      212.50    118.49 o
  14  10   5       29.46      133.88    120.86 o
 -14  11   5      528.05     1103.68    222.86 o
 -13  11   5        2.77      -37.14    153.88 o
 -12  11   5       12.17      -95.51    132.65 o
 -11  11   5      618.25      737.56    175.10 o
 -10  11   5     4953.53     4950.65    307.76 o
  -9  11   5      646.87      604.90    143.27 o
  -8  11   5     2015.40     1897.27     99.61 o
  -7  11   5     2275.93     2209.01     76.93 o
  -6  11   5     3992.67     3930.13    128.48 o
  -5  11   5      147.65      169.80     95.51 o
  -4  11   5      131.54        3.84     53.54 o
  -3  11   5     1033.16     1230.97    103.79 o
  -2  11   5      568.67      590.12     37.20 o
  -1  11   5     4228.16     4319.58     83.68 o
   0  11   5     8021.05     8332.32    136.82 o
   1  11   5       64.41       88.06     32.02 o
   2  11   5     1859.22     1937.67     74.00 o
   3  11   5     2294.89     2325.79     82.83 o
   4  11   5     1932.98     2216.64     87.29 o
   5  11   5     2557.77     2617.48     76.29 o
   6  11   5       39.88       18.61     38.47 o
   7  11   5     6172.56     6415.37    130.14 o
   8  11   5      121.14       96.51     52.22 o
   9  11   5      282.79      198.67    106.87 o
  10  11   5      327.69      486.49    122.33 o
  11  11   5     1866.07     1777.65    165.42 o
  12  11   5       62.91     -105.86    110.88 o
  13  11   5     1771.46     2156.08    185.47 o
  14  11   5       65.40      100.82    169.80 o
 -13  12   5      283.87      328.98    175.10 o
 -12  12   5      271.53      180.41    159.19 o
 -11  12   5     1151.62      907.35    185.72 o
 -10  12   5      167.92      122.04    132.65 o
  -9  12   5     2222.36     2042.87    212.25 o
  -8  12   5     2566.80     2583.33    114.68 o
  -7  12   5       55.47      123.21     42.80 o
  -6  12   5      404.03      497.95    119.39 o
  -5  12   5     8620.89     8606.60    366.13 o
  -4  12   5      756.55      695.11    132.65 o
  -3  12   5      813.29      776.13     76.41 o
  -2  12   5    10018.99    10547.17    158.15 o
  -1  12   5     8352.74     8669.98    129.32 o
   0  12   5     1283.22     1368.87     58.65 o
   1  12   5      214.45      177.33     40.02 o
   2  12   5     3835.51     3916.95    104.58 o
   3  12   5       10.15      -33.18     39.47 o
   4  12   5     3150.07     3119.60    103.13 o
   5  12   5       58.14       -9.33     58.88 o
   6  12   5     5548.94     5659.50    132.51 o
   7  12   5     5384.68     5278.46    115.08 o
   8  12   5     2030.09     2142.43     96.61 o
   9  12   5     1068.68     1033.36    137.69 o
  10  12   5      166.72      -48.11    116.74 o
  11  12   5        2.89      -68.72    110.75 o
  12  12   5     2933.01     2947.16    655.31 o
  13  12   5        1.96      206.94    169.80 o
 -13  13   5      129.70      244.08    185.72 o
 -12  13   5       40.97       15.92    148.57 o
 -11  13   5      846.08      939.19    191.02 o
 -10  13   5      336.97      238.78    148.57 o
  -9  13   5      127.76       -5.31    127.35 o
  -8  13   5       51.27       40.58     55.90 o
  -7  13   5       57.99       33.13     92.86 o
  -6  13   5       41.67      -31.84    100.82 o
  -5  13   5      672.58      732.25    143.27 o
  -4  13   5      413.34      307.76    122.04 o
  -3  13   5     8869.18     8383.74    355.51 o
  -2  13   5      429.73      540.03     52.95 o
  -1  13   5    11264.38    11300.11    160.22 o
   0  13   5       24.91        8.15     36.25 o
   1  13   5     2272.09     2397.06     79.60 o
   2  13   5      678.36      732.62     69.60 o
   3  13   5      438.86      450.24     54.82 o
   4  13   5       69.70       73.13     59.09 o
   5  13   5       89.20      -60.90     60.90 o
   6  13   5       11.04       23.82     73.18 o
   7  13   5       63.64       92.45     63.06 o
   8  13   5     1336.26     1346.18     96.68 o
   9  13   5      101.33       71.91    104.04 o
  10  13   5      592.59      420.70    127.35 o
  11  13   5     2009.12     2293.13    193.38 o
  12  13   5      116.53       30.32    140.61 o
  13  13   5        9.71      206.94    180.41 o
 -12  14   5      496.00      520.00    196.33 o
 -11  14   5       59.94       95.51    159.19 o
 -10  14   5      859.18     1013.48    196.33 o
  -9  14   5     1805.53     1623.69    212.25 o
  -8  14   5     1751.06     1538.79    201.63 o
  -7  14   5     3199.72     2963.66    130.96 o
  -6  14   5       93.66      132.65    122.04 o
  -5  14   5      497.53      307.76    127.35 o
  -4  14   5     1512.46     1708.59    185.72 o
  -3  14   5     3024.04     3125.33    233.47 o
  -2  14   5     3440.32     3479.55    222.86 o
  -1  14   5      577.62      651.40     58.07 o
   0  14   5       30.20       78.24     43.65 o
   1  14   5       94.83       45.01     55.39 o
   2  14   5       39.16       -8.37     48.89 o
   3  14   5        3.72      -16.01     53.42 o
   4  14   5     3391.03     3661.91    137.77 o
   5  14   5       35.99      -36.28     79.05 o
   6  14   5     2691.55     2185.53    156.38 o
   7  14   5     1923.35     1606.64    147.84 o
   8  14   5      434.89      282.39    115.73 o
   9  14   5      995.73      912.74    142.67 o
  10  14   5       14.49      101.93    225.51 o
  11  14   5      820.17      822.99    155.49 o
  12  14   5     1718.85     1422.05    233.47 o
 -12  15   5      362.46      482.86    201.63 o
 -11  15   5     1806.93     1851.85    249.39 o
 -10  15   5      360.90      275.92    164.49 o
  -9  15   5      157.33      -21.22    137.96 o
  -8  15   5      776.55      578.37    164.49 o
  -7  15   5     1854.38     1798.79    217.55 o
  -6  15   5     5310.54     5316.78    318.37 o
  -5  15   5     1219.01     1591.85    201.63 o
  -4  15   5      695.10      774.70    159.19 o
  -3  15   5     2263.22     2350.63    217.55 o
  -2  15   5       27.29       13.40     74.76 o
  -1  15   5     2159.64     2133.41    140.66 o
   0  15   5     2896.44     2929.23    127.74 o
   1  15   5     1160.39     1319.86    124.69 o
   2  15   5     5028.08     4976.17    194.13 o
   3  15   5     1315.35     1268.07     94.31 o
   4  15   5     6766.18     6794.83    336.94 o
   5  15   5      204.97      274.52     96.85 o
   6  15   5      362.29      414.23    109.59 o
   7  15   5       88.47       44.96    100.70 o
   8  15   5     3858.09     3990.31    221.76 o
   9  15   5      369.74      445.96    136.41 o
  10  15   5      638.43      563.67    145.08 o
  11  15   5       64.37      116.74    164.49 o
 -11  16   5      677.96      525.31    201.63 o
 -10  16   5     1922.87     2101.24    260.00 o
  -9  16   5        0.28     -137.96    137.96 o
  -8  16   5     1015.62     1140.83    206.94 o
  -7  16   5     2526.29     2557.57    249.39 o
  -6  16   5     1592.07     1443.28    206.94 o
  -5  16   5     2306.32     2546.96    233.47 o
  -4  16   5     4086.99     4324.53    291.84 o
  -3  16   5     1144.95     1093.07    180.41 o
  -2  16   5     1681.25     1521.60    148.57 o
  -1  16   5      106.27       88.59     86.05 o
   0  16   5      376.99      382.84     97.34 o
   1  16   5     8546.14     8651.94    281.40 o
   2  16   5     4257.92     4069.83    281.23 o
   3  16   5     3772.72     3851.74    198.98 o
   4  16   5      829.88      975.68    118.49 o
   5  16   5        2.41      104.12     95.20 o
   6  16   5       36.86      -63.67     94.14 o
   7  16   5     1492.27     1887.87    166.85 o
   8  16   5        5.78     -153.88    153.88 o
   9  16   5     4767.57     4465.37    252.04 o
  10  16   5      137.95      206.94    169.80 o
  11  16   5      667.20      567.76    196.33 o
 -10  17   5       15.92      148.57    175.10 o
  -9  17   5      696.47      535.92    191.02 o
  -8  17   5      673.03      387.35    180.41 o
  -7  17   5      920.14      902.05    196.33 o
  -6  17   5      249.68      265.31    159.19 o
  -5  17   5        7.83      -68.98    132.65 o
  -4  17   5     2033.32     1809.40    222.86 o
  -3  17   5      635.54      659.58    161.84 o
  -2  17   5     1697.91     2028.12    151.64 o
  -1  17   5     1865.36     1776.40    146.18 o
   0  17   5      657.06      722.07    130.00 o
   1  17   5     4540.26     4963.29    379.39 o
   2  17   5      280.36      222.86    148.57 o
   3  17   5      157.22      211.43     96.69 o
   4  17   5       30.42      -20.59     92.90 o
   5  17   5      314.34      329.25    110.88 o
   6  17   5      116.78       43.26    108.37 o
   7  17   5       71.38      112.26    115.73 o
   8  17   5       68.71       44.71    177.76 o
   9  17   5       18.38      -79.59    143.27 o
  10  17   5     1346.50     1124.91    222.86 o
  -9  18   5     1799.95     2101.24    270.61 o
  -8  18   5      458.23      626.13    196.33 o
  -7  18   5      167.04      175.10    169.80 o
  -6  18   5       16.48     -137.96    137.96 o
  -5  18   5     1112.78      944.50    201.63 o
  -4  18   5      169.23       15.92    148.57 o
  -3  18   5      191.94      165.36    102.72 o
  -2  18   5     4153.15     4043.88    208.21 o
  -1  18   5      775.36      945.56    140.61 o
   0  18   5     2551.94     2720.34    178.19 o
   1  18   5      251.47      279.49    114.39 o
   2  18   5      922.96      833.07    180.41 o
   3  18   5       29.23     -127.35    143.27 o
   4  18   5     2391.21     2402.81    173.71 o
   5  18   5      464.56      400.44    177.76 o
   6  18   5     1114.36     1106.76    169.80 o
   7  18   5     1047.27     1140.83    206.94 o
   8  18   5      885.12      986.95    206.94 o
   9  18   5       11.48       74.29    159.19 o
  -8  19   5      111.95      238.78    185.72 o
  -7  19   5      207.39     -116.74    164.49 o
  -6  19   5       35.02      -47.76    159.19 o
  -5  19   5       19.18     -153.88    153.88 o
  -4  19   5       51.72      121.86    107.07 o
  -3  19   5      146.47      195.23    108.03 o
  -2  19   5      741.13      854.74    133.16 o
  -1  19   5       15.88      -46.48    100.47 o
   0  19   5      106.82       18.66    108.61 o
   1  19   5       36.60      122.04    153.88 o
   2  19   5       72.91     -111.43    143.27 o
   3  19   5       79.37      -74.29    153.88 o
   4  19   5      209.22       58.37    175.10 o
   5  19   5      135.77     -102.94    167.14 o
   6  19   5       12.24      -53.06    148.57 o
   7  19   5      426.61      191.02    169.80 o
   8  19   5      256.31      472.25    185.72 o
  -6  20   5      152.71       63.67    180.41 o
  -5  20   5       66.86       59.67    188.37 o
  -4  20   5       21.08      -73.72    104.26 o
  -3  20   5      133.90       55.49    110.26 o
  -2  20   5     2472.08     2959.20    204.46 o
  -1  20   5      819.28      746.02    142.43 o
   0  20   5      171.24       18.27    114.02 o
   1  20   5      466.44      275.92    175.10 o
   2  20   5        6.92     -153.88    153.88 o
   3  20   5      164.24      -10.61    180.41 o
   4  20   5     3384.98     3427.78    323.68 o
  -4  21   5      509.15      536.76    286.53 o
  -3  21   5      198.29      189.87    129.08 o
  -2  21   5      332.94      254.85    128.43 o
  -1  21   5     1000.20     1163.43    162.92 o
   0  21   5        4.04     -117.79    117.79 o
   1  21   5      665.84      371.43    191.02 o
   2  21   5       31.30      -74.29    175.10 o
   3  21   5        7.02       -5.31    191.02 o
 -16   0   6       95.86       58.37    116.74 o
 -15   0   6     3023.03     3226.15    212.25 o
 -14   0   6       26.46       81.63     72.52 o
 -13   0   6      793.64      840.98    217.55 o
 -12   0   6        5.93       36.66     61.14 o
 -11   0   6     2648.98     2424.32     94.55 o
 -10   0   6       77.97       69.48     43.43 o
  -9   0   6    13727.29    12924.44    191.34 o
  -8   0   6     3509.09     3540.17     80.41 o
  -7   0   6     2299.58     2226.59     60.78 o
  -6   0   6     2921.71     2929.28     56.78 o
  -5   0   6     2248.63     2908.62     54.02 o
  -4   0   6    33441.23    33876.80    358.43 o
  -3   0   6       52.04       80.64     15.42 o
  -2   0   6   177005.83   179614.56   1701.43 o
  -1   0   6   527136.75   512464.03   4340.44 o
   0   0   6    14392.46    14302.26    152.02 o
   1   0   6     1163.20      914.91     27.38 o
   2   0   6     1220.63     1315.18     36.16 o
   3   0   6    27353.84    25963.24    239.72 o
   4   0   6    40491.19    40869.80    347.91 o
   5   0   6     3292.65     2879.22     49.61 o
   6   0   6    28757.86    28228.32    479.10 o
   7   0   6    15104.64    17836.90    226.99 o
   8   0   6      492.57      572.71     42.18 o
   9   0   6     1697.70     1753.77     70.77 o
  10   0   6     9975.61     9590.82    174.62 o
  11   0   6     3154.87     3152.68    111.14 o
  12   0   6     5077.09     4769.52    191.02 o
  13   0   6       80.34       -1.93     84.90 o
  14   0   6      386.02      486.81     96.20 o
  15   0   6        7.46      112.49    180.41 o
  16   0   6       75.43      133.72     99.10 o
 -16   1   6      877.51      931.54    106.88 o
 -15   1   6       16.47      -24.68     63.92 o
 -14   1   6      173.39      227.68     55.52 o
 -13   1   6      110.68      105.76     48.17 o
 -12   1   6     4593.20     4707.69    103.01 o
 -11   1   6     1523.90     1640.83     84.78 o
 -10   1   6     2697.75     2449.76     64.10 o
  -9   1   6     3133.95     3193.69     61.68 o
  -8   1   6    18737.39    19301.92    195.03 o
  -7   1   6      425.51      373.61     21.96 o
  -6   1   6       91.20      200.01     15.08 o
  -5   1   6     4014.42     4237.75     76.62 o
  -4   1   6     8448.71     8538.53     84.11 o
  -3   1   6     1601.79     1566.45     34.02 o
  -2   1   6    11415.89    10503.76     77.36 o
  -1   1   6    35133.90    38178.62    270.67 o
   0   1   6    60376.42    61257.95    414.89 o
   1   1   6    44473.14    48038.11    329.69 o
   2   1   6     9856.27    10687.38     86.90 o
   3   1   6      861.78      911.86     19.89 o
   4   1   6       79.97       37.04     11.64 o
   5   1   6    54928.98    59007.98    363.32 o
   6   1   6        4.68      -13.38     17.05 o
   7   1   6     3896.67     4289.94     58.83 o
   8   1   6     2123.05     2041.33     46.53 o
   9   1   6     2040.76     2059.14     58.23 o
  10   1   6       57.40       44.37     39.41 o
  11   1   6     2355.67     2397.88     78.26 o
  12   1   6      122.03      153.51     44.42 o
  13   1   6     2432.02     2323.80     99.54 o
  14   1   6     1249.45     1433.08    167.73 o
  15   1   6      225.61      332.08     70.30 o
  16   1   6       15.86      139.22     84.25 o
 -16   2   6        1.36      103.22     73.97 o
 -15   2   6      537.79      540.30    194.89 o
 -14   2   6     3199.61     3337.92    125.63 o
 -13   2   6      270.09      234.78     52.21 o
 -12   2   6     4430.52     4751.48    102.41 o
 -11   2   6       59.03      150.52     37.52 o
 -10   2   6      144.96      127.32     28.17 o
  -9   2   6      360.39      414.81     28.22 o
  -8   2   6     3135.38     3483.69     52.49 o
  -7   2   6     2208.92     2433.34     40.85 o
  -6   2   6    27555.85    30085.11    241.80 o
  -5   2   6    13476.67    13212.17    100.62 o
  -4   2   6    30569.41    31548.24    235.50 o
  -3   2   6      609.76      628.38     18.67 o
  -2   2   6     7759.94     8023.84     60.75 o
  -1   2   6    15590.56    15967.29    111.57 o
   0   2   6      433.88      487.16     13.52 o
   1   2   6     6049.23     5495.88     54.89 o
   2   2   6     4110.02     3700.16     35.24 o
   3   2   6     2887.22     2906.12     33.90 o
   4   2   6      342.20      348.00     17.99 o
   5   2   6     1320.53     1196.37     26.01 o
   6   2   6     5016.02     5092.70     56.28 o
   7   2   6     7691.58     8077.04     85.26 o
   8   2   6     1602.59     1660.60     42.34 o
   9   2   6     6099.74     5913.98     85.99 o
  10   2   6       40.18       71.30     29.88 o
  11   2   6     5906.89     5374.55    134.38 o
  12   2   6      148.73      183.34     51.62 o
  13   2   6        5.22        1.85     52.19 o
  14   2   6       12.12       33.23     62.40 o
  15   2   6     2891.13     3454.31    154.31 o
  16   2   6        1.29       79.70     88.84 o
 -16   3   6       55.83       26.67     68.36 o
 -15   3   6       31.57       -3.13     64.47 o
 -14   3   6       21.36      -15.35     57.77 o
 -13   3   6        2.05       41.18     55.14 o
 -12   3   6     1074.65     1138.59     66.63 o
 -11   3   6      253.88      297.28     40.94 o
 -10   3   6      110.16       82.87     33.77 o
  -9   3   6        0.43       36.43     24.29 o
  -8   3   6       53.52       48.42     18.00 o
  -7   3   6      124.20      117.43     13.97 o
  -6   3   6     1326.55     1349.90     23.18 o
  -5   3   6    13722.01    14710.87    108.85 o
  -4   3   6     4208.47     4350.72     40.24 o
  -3   3   6     5323.52     5843.75     52.16 o
  -2   3   6     1792.90     1886.83     35.35 o
  -1   3   6       50.72       10.64     10.91 o
   0   3   6      123.77       52.59     13.84 o
   1   3   6      133.51      172.66     15.21 o
   2   3   6     6707.83     6232.48     53.83 o
   3   3   6     2632.94     2865.93     34.66 o
   4   3   6     2728.35     2556.21     32.42 o
   5   3   6      162.37      244.23     15.50 o
   6   3   6     1834.26     1912.36     34.24 o
   7   3   6       22.96        9.08     18.17 o
   8   3   6     2504.79     2604.38     49.92 o
   9   3   6     3335.44     3361.26     62.54 o
  10   3   6      159.18      145.27     35.60 o
  11   3   6      297.44      376.67     47.06 o
  12   3   6      292.71      282.89     55.04 o
  13   3   6      376.88      355.72     60.27 o
  14   3   6        9.65      100.89     58.17 o
  15   3   6      101.09      186.63     63.79 o
 -16   4   6      157.07      255.24     73.49 o
 -15   4   6      771.32      854.42     82.60 o
 -14   4   6      660.55      666.54     73.49 o
 -13   4   6      149.62      114.62     56.75 o
 -12   4   6     3667.92     3506.27    114.18 o
 -11   4   6        1.04       -1.81     37.92 o
 -10   4   6     1669.61     1831.01     61.92 o
  -9   4   6     1511.18     1554.70     54.42 o
  -8   4   6     1522.49     1613.14     43.39 o
  -7   4   6    10113.32    10055.98    104.25 o
  -6   4   6    18239.13    17368.32    172.36 o
  -5   4   6     3972.37     4406.96     63.44 o
  -4   4   6     4162.78     3979.36     71.23 o
  -3   4   6      721.64      604.84     17.67 o
  -2   4   6      215.05      227.24     13.51 o
  -1   4   6     5457.77     5033.43     46.74 o
   0   4   6     2241.11     2586.81     30.28 o
   1   4   6      898.90      981.95     19.28 o
   2   4   6    10364.86    10513.22     92.91 o
   3   4   6    27546.48    27092.46    205.58 o
   4   4   6    16535.25    16608.28    123.06 o
   5   4   6     2056.34     1757.02     31.12 o
   6   4   6      115.30      139.86     17.16 o
   7   4   6     2560.72     2345.91     46.54 o
   8   4   6       28.98        5.34     30.64 o
   9   4   6     9121.68     8540.63    122.76 o
  10   4   6     1501.28     1355.52     63.59 o
  11   4   6       24.65      151.10     57.40 o
  12   4   6      424.33      405.82     75.53 o
  13   4   6        3.43       79.99     67.95 o
  14   4   6      207.85      352.97     83.64 o
  15   4   6     2826.99     3272.89    155.66 o
 -16   5   6      384.30      625.31     81.35 o
 -15   5   6      525.94      535.07     75.82 o
 -14   5   6        0.66      -52.06     55.62 o
 -13   5   6     2772.63     3036.12    112.02 o
 -12   5   6      336.60      377.92     57.85 o
 -11   5   6     1906.85     1746.64     81.03 o
 -10   5   6      412.64      398.15     38.41 o
  -9   5   6     1507.71     1561.19     55.42 o
  -8   5   6       79.04       63.19     24.35 o
  -7   5   6     9409.82     9653.08    110.81 o
  -6   5   6     1837.78     1802.16     39.48 o
  -5   5   6     5100.95     5230.55     77.44 o
  -4   5   6     1789.75     1784.15     36.31 o
  -3   5   6     7818.61     7477.12     97.03 o
  -2   5   6     2061.87     2084.50     34.73 o
  -1   5   6     5517.93     4809.98     64.84 o
   0   5   6     1857.30     1345.50     31.39 o
   1   5   6     2563.86     2340.88     37.82 o
   2   5   6    12370.01    13048.37    115.11 o
   3   5   6    13307.67    13499.78    110.81 o
   4   5   6    14467.65    15167.09    178.07 o
   5   5   6     1726.09     1602.68     34.93 o
   6   5   6     2651.20     2435.65     44.14 o
   7   5   6     3310.38     3028.97     57.99 o
   8   5   6     1294.02     1238.49     44.87 o
   9   5   6       88.48       61.23     33.28 o
  10   5   6      252.60      336.77     50.30 o
  11   5   6     2050.99     1948.04    105.64 o
  12   5   6      110.77      272.53     69.39 o
  13   5   6     2046.37     2201.05    121.67 o
  14   5   6      366.92      596.33     88.79 o
  15   5   6      808.79     1117.74    129.26 o
 -15   6   6     1131.39     1077.40    161.84 o
 -14   6   6       51.10       27.59     65.41 o
 -13   6   6      322.75      350.94     79.59 o
 -12   6   6      249.70      255.17     64.82 o
 -11   6   6       42.46        0.68     51.14 o
 -10   6   6      338.76      392.14     49.60 o
  -9   6   6     1341.84     1279.76     54.82 o
  -8   6   6       60.20       93.77     26.56 o
  -7   6   6    11927.21    11872.35    128.28 o
  -6   6   6      369.12      402.38     21.71 o
  -5   6   6      236.51      382.86     20.92 o
  -4   6   6    15195.59    16007.60    214.76 o
  -3   6   6    32844.97    34294.74    366.47 o
  -2   6   6    23809.88    24267.05    316.73 o
  -1   6   6      760.17      726.39     29.66 o
   0   6   6     5578.47     4924.08     84.56 o
   1   6   6    24260.46    25101.62    273.86 o
   2   6   6     3708.08     4225.38     60.65 o
   3   6   6     3259.33     3099.88     51.37 o
   4   6   6    10842.35    10682.62    103.61 o
   5   6   6     1966.15     2039.39     37.28 o
   6   6   6    10842.67    11250.54    118.86 o
   7   6   6     1036.15     1182.09     39.63 o
   8   6   6       37.90       24.03     30.82 o
   9   6   6     8393.13     8047.69    119.24 o
  10   6   6      943.42     1189.80    109.52 o
  11   6   6      902.78      944.14     85.20 o
  12   6   6     5553.20     5787.75    176.32 o
  13   6   6       65.58      132.50     73.83 o
  14   6   6     3582.99     3509.75    156.30 o
  15   6   6        2.08      182.52     89.55 o
 -15   7   6      209.25      124.16     95.51 o
 -14   7   6      642.57      605.55    145.92 o
 -13   7   6       26.74       57.65     57.40 o
 -12   7   6      533.21      512.12     62.95 o
 -11   7   6     3987.14     3733.04    267.96 o
 -10   7   6    13868.08    13573.54    268.36 o
  -9   7   6      691.16      732.08     78.53 o
  -8   7   6     7590.23     7327.41    193.71 o
  -7   7   6     1864.36     1899.68     60.58 o
  -6   7   6        6.49      -13.18     18.21 o
  -5   7   6      158.57      169.28     18.73 o
  -4   7   6    13409.65    13659.31    148.36 o
  -3   7   6     6258.36     6632.65    171.33 o
  -2   7   6     2991.79     3218.71     51.90 o
  -1   7   6     7896.39     7776.36    102.98 o
   0   7   6       49.80       22.66     22.77 o
   1   7   6     1679.34     2171.00     49.87 o
   2   7   6      270.41      249.26     30.57 o
   3   7   6      378.52      552.05     24.22 o
   4   7   6     2179.36     2255.83     37.97 o
   5   7   6     9600.95     9433.02     96.53 o
   6   7   6      544.41      585.11     28.69 o
   7   7   6    15883.04    15156.22    179.63 o
   8   7   6      391.55      427.09     47.06 o
   9   7   6       10.28      -40.66     40.66 o
  10   7   6      233.76      305.93    105.74 o
  11   7   6     4163.65     4012.57    212.29 o
  12   7   6        0.70       68.89    103.26 o
  13   7   6     3063.38     3702.51    217.23 o
  14   7   6       89.09      273.27    120.06 o
  15   7   6      120.61      452.51    126.91 o
 -15   8   6        2.54       -5.31    159.19 o
 -14   8   6     2153.08     2202.06    244.08 o
 -13   8   6      358.98      328.98    148.57 o
 -12   8   6     7001.55     6415.16    350.21 o
 -11   8   6      127.65       53.06    122.04 o
 -10   8   6       45.36       90.20    111.43 o
  -9   8   6      479.64      385.99     68.66 o
  -8   8   6     5824.94     5475.74    163.87 o
  -7   8   6     1442.47     1308.91     67.13 o
  -6   8   6     9414.06     8965.67    137.11 o
  -5   8   6     3769.36     3852.22     58.78 o
  -4   8   6       24.69        2.72     25.57 o
  -3   8   6    15285.37    15446.02    218.62 o
  -2   8   6     1729.61     1714.06     40.74 o
  -1   8   6        7.19       49.17     19.41 o
   0   8   6     5276.05     5012.48     89.93 o
   1   8   6     3380.32     3358.34     70.07 o
   2   8   6     1472.80     1428.23     52.99 o
   3   8   6     1238.56     1280.48     39.83 o
   4   8   6      961.26      921.47     33.88 o
   5   8   6       60.17       56.35     20.64 o
   6   8   6     1658.66     1720.40     45.87 o
   7   8   6     4720.35     4369.00     79.75 o
   8   8   6      398.58      473.57     51.81 o
   9   8   6    10854.79    10190.47    315.70 o
  10   8   6       63.39       67.65    100.12 o
  11   8   6     3778.46     3566.48    203.84 o
  12   8   6       25.14      114.78    130.00 o
  13   8   6     1198.80     1186.03    149.52 o
  14   8   6        0.91      192.56    116.13 o
 -14   9   6       64.20      -42.45    148.57 o
 -13   9   6       72.80      164.49    153.88 o
 -12   9   6      426.93      482.86    159.19 o
 -11   9   6     1626.49     1517.56    196.33 o
 -10   9   6      735.11      795.93    159.19 o
  -9   9   6     1806.79     1413.47     96.20 o
  -8   9   6     1554.16     1410.28     88.30 o
  -7   9   6      743.82      689.64     64.17 o
  -6   9   6      115.92       74.71     41.62 o
  -5   9   6     9394.41     9151.89    132.35 o
  -4   9   6      754.33      697.00     71.63 o
  -3   9   6     1771.04     1821.26     59.11 o
  -2   9   6      559.74      508.55     26.72 o
  -1   9   6     2491.62     2871.99     59.97 o
   0   9   6       27.43       49.50     26.30 o
   1   9   6     1389.61     1474.91     49.54 o
   2   9   6    12070.72    12530.94    202.04 o
   3   9   6      122.87       74.95     27.92 o
   4   9   6      195.15      224.19     22.81 o
   5   9   6      546.12      629.79     43.54 o
   6   9   6      923.59      883.34     40.57 o
   7   9   6      837.40      824.47     51.81 o
   8   9   6     1997.58     1978.90     74.58 o
   9   9   6      104.66       90.99     96.20 o
  10   9   6      191.53       50.88    100.12 o
  11   9   6      293.40      449.30    122.29 o
  12   9   6      272.44      229.24    118.49 o
  13   9   6       42.01      185.31    120.86 o
  14   9   6       17.76      340.07    125.32 o
 -14  10   6      892.23     1034.70    217.55 o
 -13  10   6      262.40      477.56    175.10 o
 -12  10   6     1445.76     1777.57    222.86 o
 -11  10   6      106.66      159.19    137.96 o
 -10  10   6      501.27      498.78    143.27 o
  -9  10   6      751.32      679.19    143.27 o
  -8  10   6      792.65      814.75     76.33 o
  -7  10   6      113.77       84.90     47.46 o
  -6  10   6     3930.47     4122.56     98.79 o
  -5  10   6     1649.82     1559.95     77.82 o
  -4  10   6      979.30      876.33     48.66 o
  -3  10   6      465.93      529.02     44.32 o
  -2  10   6     1619.00     1748.88     46.69 o
  -1  10   6     4875.96     5079.27     86.24 o
   0  10   6      216.35      316.82     35.20 o
   1  10   6     5125.40     5278.25     93.63 o
   2  10   6     6180.32     6472.22    132.66 o
   3  10   6     6313.00     6449.69    121.42 o
   4  10   6     1380.15     1458.31     68.89 o
   5  10   6      297.67      270.21     35.83 o
   6  10   6      106.68      135.89     31.35 o
   7  10   6     1238.24     1266.91     54.41 o
   8  10   6       65.30       14.36     49.66 o
   9  10   6     4945.95     4532.65    216.60 o
  10  10   6      511.52      382.61    156.53 o
  11  10   6       95.66       89.45    143.27 o
  12  10   6     1745.45     1698.37    169.95 o
  13  10   6     1091.35     1206.33    160.16 o
  14  10   6      548.15      678.54    144.12 o
 -14  11   6       75.35     -153.88    153.88 o
 -13  11   6     1090.83      864.91    206.94 o
 -12  11   6        8.13       42.45    143.27 o
 -11  11   6      414.60      535.92    164.49 o
 -10  11   6      301.05      360.82    143.27 o
  -9  11   6      400.33      382.04    137.96 o
  -8  11   6     3793.01     3564.12    130.96 o
  -7  11   6     1196.82     1253.62    114.13 o
  -6  11   6       89.09       68.83     33.81 o
  -5  11   6    10831.64    10463.76    408.57 o
  -4  11   6     2230.70     2371.86    191.02 o
  -3  11   6     1825.50     1848.56     92.25 o
  -2  11   6       17.18       32.90     26.20 o
  -1  11   6      135.21      165.84     28.71 o
   0  11   6     5120.60     5240.44    104.40 o
   1  11   6     4510.76     4771.13     98.61 o
   2  11   6    13335.16    13544.54    221.91 o
   3  11   6     5572.73     6158.49    135.87 o
   4  11   6     1373.12     1276.96     71.76 o
   5  11   6     2321.25     2405.27     85.81 o
   6  11   6     2585.05     2727.65     85.48 o
   7  11   6     1515.40     1563.13     79.65 o
   8  11   6     3886.31     3680.90    123.33 o
   9  11   6       79.34       31.17    140.61 o
  10  11   6      972.49      891.26    252.04 o
  11  11   6       84.98      -20.97    145.92 o
  12  11   6        0.46       66.25    119.61 o
  13  11   6      456.26      439.85    138.87 o
 -13  12   6      199.18      132.65    175.10 o
 -12  12   6       71.34       15.92    148.57 o
 -11  12   6      420.17      498.78    164.49 o
 -10  12   6       33.75       63.67    132.65 o
  -9  12   6      470.55      302.45    137.96 o
  -8  12   6      643.67      834.10    143.27 o
  -7  12   6     1449.42     1456.55     68.77 o
  -6  12   6       68.72       67.82     56.93 o
  -5  12   6     2388.48     2117.16    191.02 o
  -4  12   6      543.75      530.62    127.35 o
  -3  12   6      841.52      762.15     89.11 o
  -2  12   6     4875.98     5015.63    102.93 o
  -1  12   6     3186.18     3291.04     84.56 o
   0  12   6     1468.31     1551.98     63.74 o
   1  12   6      192.16      319.16     38.26 o
   2  12   6        2.60      -13.69     46.30 o
   3  12   6     4099.37     3911.16    110.79 o
   4  12   6     1494.48     1559.75     80.14 o
   5  12   6     2766.12     2811.68     91.60 o
   6  12   6     3800.64     3807.02    114.29 o
   7  12   6      341.72      315.28     48.89 o
   8  12   6      965.00      912.65     73.88 o
   9  12   6       10.33      -52.40    100.12 o
  10  12   6      784.04      822.79    142.76 o
  11  12   6     1062.49     1167.60    156.80 o
  12  12   6      947.13      777.09    154.26 o
  13  12   6       61.29      121.08    140.61 o
 -13  13   6       22.56      -63.67    164.49 o
 -12  13   6      822.53      902.05    206.94 o
 -11  13   6      120.90      153.88    159.19 o
 -10  13   6     3237.15     3167.78    275.92 o
  -9  13   6      162.21      254.70    143.27 o
  -8  13   6     5547.33     5424.33    167.86 o
  -7  13   6      347.02      304.31     71.51 o
  -6  13   6       41.09      -35.82     54.60 o
  -5  13   6     1331.60      976.33    153.88 o
  -4  13   6     1294.18     1533.48    175.10 o
  -3  13   6     2086.73     2371.86    201.63 o
  -2  13   6     1984.67     1919.17    127.40 o
  -1  13   6     2517.26     2504.44     71.30 o
   0  13   6      858.02      992.02     57.57 o
   1  13   6     3100.13     3198.72     81.58 o
   2  13   6      301.32      372.55     59.96 o
   3  13   6       69.52       67.07     45.60 o
   4  13   6     4059.92     4375.64    146.64 o
   5  13   6     9535.70     9678.08    175.18 o
   6  13   6      331.40      311.39    110.46 o
   7  13   6     5124.57     5301.26    226.58 o
   8  13   6        2.62      -43.32    140.61 o
   9  13   6        2.56       -4.23    111.43 o
  10  13   6       19.07      -38.64    113.86 o
  11  13   6     3184.75     3153.10    217.55 o
  12  13   6        7.33      -27.82    151.23 o
 -12  14   6     1280.33     1135.52    222.86 o
 -11  14   6     1039.99      711.03    196.33 o
 -10  14   6      662.87      196.33    159.19 o
  -9  14   6       51.86      127.35    137.96 o
  -8  14   6      520.54      652.66    164.49 o
  -7  14   6        2.03      -63.46     63.46 o
  -6  14   6     7819.51     6961.69    355.51 o
  -5  14   6       88.11      106.12    122.04 o
  -4  14   6      530.19      520.00    137.96 o
  -3  14   6     2476.92     2621.25    217.55 o
  -2  14   6     6153.81     6208.08    223.22 o
  -1  14   6      355.35      319.16     88.11 o
   0  14   6      476.56      577.53     57.15 o
   1  14   6     1945.66     2187.43     81.06 o
   2  14   6      100.38      125.57     55.75 o
   3  14   6     5715.99     5515.70    203.22 o
   4  14   6      298.22      147.16    105.39 o
   5  14   6     1391.58     1557.88    133.67 o
   6  14   6     1058.79     1323.55    211.91 o
   7  14   6     1772.49     2155.16    161.92 o
   8  14   6     1220.84      989.25    138.91 o
   9  14   6     3327.16     2988.34    202.40 o
  10  14   6      163.21      103.51    124.58 o
  11  14   6      324.43      271.63    161.84 o
  12  14   6       13.63       47.76    159.19 o
 -11  15   6      879.72      944.50    217.55 o
 -10  15   6      104.56      185.72    169.80 o
  -9  15   6       59.31       95.51    143.27 o
  -8  15   6      216.14      222.86    153.88 o
  -7  15   6      378.99      281.23    148.57 o
  -6  15   6      512.10      498.78    153.88 o
  -5  15   6     3227.49     3571.05    260.00 o
  -4  15   6     3550.74     3279.21    254.70 o
  -3  15   6     3736.89     3541.35    178.19 o
  -2  15   6     1726.86     1739.47    134.92 o
  -1  15   6       85.68      106.36     82.29 o
   0  15   6     6684.76     6845.04    241.98 o
   1  15   6      849.36      865.54     87.38 o
   2  15   6     1821.77     2133.08    212.25 o
   3  15   6     3973.64     4378.94    355.51 o
   4  15   6       49.52      -24.96     80.27 o
   5  15   6       38.32      -13.71    153.88 o
   6  15   6        7.74        1.63     94.14 o
   7  15   6      508.85      435.34    130.00 o
   8  15   6     3876.11     4098.87    289.19 o
   9  15   6      127.68      136.44    267.96 o
  10  15   6      836.76      865.56    363.47 o
  11  15   6      767.39      902.05    212.25 o
 -11  16   6      106.06       74.29    169.80 o
 -10  16   6      397.01      413.88    185.72 o
  -9  16   6        4.62      -15.92    153.88 o
  -8  16   6      341.55      355.51    164.49 o
  -7  16   6      591.13      599.60    169.80 o
  -6  16   6      532.94      440.41    159.19 o
  -5  16   6      351.70      206.94    143.27 o
  -4  16   6      143.62       31.84    132.65 o
  -3  16   6      209.81      206.94    143.27 o
  -2  16   6        4.12      -11.79     82.87 o
  -1  16   6      241.35      149.55     91.87 o
   0  16   6       92.66       97.83     89.81 o
   1  16   6     2749.79     2647.67    170.69 o
   2  16   6      792.54      551.84    159.19 o
   3  16   6       17.17       53.65     82.87 o
   4  16   6       44.65      -29.35     98.16 o
   5  16   6     1395.78     1587.70    146.47 o
   6  16   6      270.85      172.23    106.87 o
   7  16   6      864.14      682.39    193.68 o
   8  16   6        7.72      -66.16    153.88 o
   9  16   6        0.72     -125.66    193.68 o
  10  16   6      151.75      260.00    175.10 o
 -10  17   6      124.90      408.57    196.33 o
  -9  17   6      133.73        5.31    169.80 o
  -8  17   6     1122.72     1273.48    217.55 o
  -7  17   6     2379.39     1963.28    238.78 o
  -6  17   6     4256.71     4043.30    307.76 o
  -5  17   6     1833.34     1729.81    222.86 o
  -4  17   6      227.86      222.86    153.88 o
  -3  17   6       11.37      111.43    122.04 o
  -2  17   6      408.80      557.74    110.26 o
  -1  17   6     1325.95     1393.64    138.82 o
   0  17   6      142.91      169.80    111.43 o
   1  17   6     1699.32     1948.45    177.76 o
   2  17   6     3848.69     3799.22    291.84 o
   3  17   6     1985.67     2123.37    154.05 o
   4  17   6       25.20      -49.52     93.00 o
   5  17   6      216.89      223.13    106.87 o
   6  17   6     1781.33     1771.29    164.42 o
   7  17   6      476.37      516.04    201.63 o
   8  17   6     1435.07     1152.19    165.55 o
   9  17   6        4.18     -143.27    143.27 o
  -9  18   6        8.89      -95.51    169.80 o
  -8  18   6      693.39      679.19    206.94 o
  -7  18   6        0.56     -143.27    143.27 o
  -6  18   6      423.95      488.17    185.72 o
  -5  18   6      534.00      620.82    185.72 o
  -4  18   6      276.96      181.06    145.92 o
  -3  18   6      218.98      472.16    116.13 o
  -2  18   6       40.27      -51.43     96.69 o
  -1  18   6      186.17      243.82    112.37 o
   0  18   6      890.44      973.76    136.91 o
   1  18   6      855.92      907.35    185.72 o
   2  18   6      335.95       63.67    153.88 o
   3  18   6       70.80       53.06    164.49 o
   4  18   6      180.60      111.43    169.80 o
   5  18   6      286.63      292.32    122.29 o
   6  18   6      213.52      195.64    126.17 o
   7  18   6      260.83      248.10    135.06 o
   8  18   6      178.96      185.72    164.49 o
  -8  19   6     1518.54     1469.81    249.39 o
  -7  19   6       18.95      -90.20    164.49 o
  -6  19   6       67.90       10.61    164.49 o
  -5  19   6       17.13       -7.50    108.61 o
  -4  19   6     1076.95     1192.32    151.64 o
  -3  19   6     1689.48     1645.68    161.21 o
  -2  19   6     2508.89     2560.79    187.49 o
  -1  19   6     3670.48     3259.19    214.90 o
   0  19   6     1445.08     1670.66    164.96 o
   1  19   6      353.26      344.90    169.80 o
   2  19   6      193.18      153.88    169.80 o
   3  19   6      447.57      440.41    191.02 o
   4  19   6       99.10       42.45    180.41 o
   5  19   6     1640.53     1602.46    265.31 o
   6  19   6      319.70       81.16    137.96 o
   7  19   6      824.32      870.21    201.63 o
  -6  20   6      225.74       90.20    185.72 o
  -5  20   6      113.87      245.51    125.65 o
  -4  20   6      367.54      300.73    127.40 o
  -3  20   6      553.44      488.96    132.84 o
  -2  20   6      356.47      272.67    125.32 o
  -1  20   6      364.26      254.62    183.06 o
   0  20   6     2550.49     2583.37    198.75 o
   1  20   6      306.34      -37.14    164.49 o
   2  20   6       25.51      111.43    175.10 o
   3  20   6      973.23      838.37    222.86 o
   4  20   6       66.66      -74.29    191.02 o
   5  20   6      662.01      594.29    238.78 o
  -4  21   6      552.26      459.71    144.12 o
  -3  21   6      949.36      791.37    294.49 o
  -2  21   6        8.99      -87.30    119.89 o
  -1  21   6       11.24      -17.19    125.32 o
   0  21   6      883.33      734.57    157.45 o
   1  21   6     1584.71     1453.89    249.39 o
   2  21   6      630.58      477.56    212.25 o
   3  21   6      380.69     -111.43    196.33 o
   4  21   6       14.00     -164.49    206.94 o
 -16   1   7     1672.45     2083.06    297.15 o
 -15   1   7      648.03      541.87     91.87 o
 -14   1   7        7.02       64.57     58.87 o
 -13   1   7     2058.65     1957.28     84.74 o
 -12   1   7     2027.94     1910.35     70.34 o
 -11   1   7     1248.54     1284.76     57.50 o
 -10   1   7      580.11      772.28     44.73 o
  -9   1   7      646.97      749.74     32.42 o
  -8   1   7    15117.42    15234.50    150.46 o
  -7   1   7     5858.41     6190.65     75.36 o
  -6   1   7    17649.97    18633.00    161.15 o
  -5   1   7     6465.90     6522.05     72.11 o
  -4   1   7     1607.67     1332.73     30.41 o
  -3   1   7    19968.29    19519.38    153.31 o
  -2   1   7    25458.36    25206.79    164.12 o
  -1   1   7      473.42      594.18     16.76 o
   0   1   7     6814.09     7015.57     62.08 o
   1   1   7     8561.98     9751.70     77.62 o
   2   1   7      777.06      858.45     20.73 o
   3   1   7     7394.17     7263.55     60.57 o
   4   1   7      374.37      398.57     18.13 o
   5   1   7    22472.17    22470.36    152.02 o
   6   1   7     3483.30     3041.12     49.94 o
   7   1   7     6350.30     6089.64     73.35 o
   8   1   7     6785.21     6369.66     88.64 o
   9   1   7     5313.46     5177.36     89.15 o
  10   1   7        4.21       43.26     37.18 o
  11   1   7     2649.80     2692.53     82.49 o
  12   1   7      879.10      870.80     59.34 o
  13   1   7      547.89      692.45    116.41 o
  14   1   7       56.34       78.26     74.29 o
  15   1   7       16.01       74.93     64.09 o
 -16   2   7      237.73      384.17     93.58 o
 -15   2   7     1247.69     1204.48     92.38 o
 -14   2   7        9.07       23.05     60.29 o
 -13   2   7      412.60      326.31     63.39 o
 -12   2   7       76.60       80.26     39.91 o
 -11   2   7      763.93      793.16     49.62 o
 -10   2   7      439.21      533.72     37.99 o
  -9   2   7    13819.33    14096.68    144.37 o
  -8   2   7     6411.63     6135.94     74.44 o
  -7   2   7      685.40      688.19     23.14 o
  -6   2   7     6639.05     6658.34     67.31 o
  -5   2   7     3787.82     4021.94     46.78 o
  -4   2   7    10070.91    11116.74     90.16 o
  -3   2   7     3110.63     2849.62     32.31 o
  -2   2   7      102.90       67.43      9.63 o
  -1   2   7      324.59      358.94     12.93 o
   0   2   7      778.10      749.12     17.53 o
   1   2   7     9551.95     9724.70     80.22 o
   2   2   7     4346.09     4304.54     43.13 o
   3   2   7    29561.94    29168.34    275.97 o
   4   2   7    14220.83    14225.03    122.75 o
   5   2   7        9.59        3.76     14.07 o
   6   2   7      681.28      523.47     28.58 o
   7   2   7     1196.60     1277.90     36.94 o
   8   2   7     1585.85     1717.72     43.70 o
   9   2   7     1057.10     1000.48     40.80 o
  10   2   7     2205.51     2106.93     67.05 o
  11   2   7     2312.97     2143.01     76.61 o
  12   2   7     3287.35     3129.24    107.29 o
  13   2   7       90.91      122.02     67.39 o
  14   2   7      335.84      656.59     94.60 o
  15   2   7      684.40      819.92     94.20 o
 -16   3   7      227.70      167.27     74.62 o
 -15   3   7     1520.05     1552.58    133.32 o
 -14   3   7       40.80      -25.10     57.77 o
 -13   3   7     9013.89     8605.91    188.67 o
 -12   3   7     2931.76     3070.90    160.41 o
 -11   3   7     7797.36     7633.33    129.52 o
 -10   3   7       77.53       59.81     32.94 o
  -9   3   7      712.83      766.51     38.99 o
  -8   3   7     1423.86     1549.65     33.26 o
  -7   3   7    21808.34    22068.28    189.97 o
  -6   3   7     8626.46     9165.09     73.16 o
  -5   3   7    13310.31    12729.29     93.62 o
  -4   3   7    17368.77    18127.71    137.67 o
  -3   3   7     1996.00     1915.27     25.63 o
  -2   3   7      154.15      161.53     12.25 o
  -1   3   7     2303.28     2269.67     27.18 o
   0   3   7      666.48      524.40     14.35 o
   1   3   7    14120.45    13629.76    100.34 o
   2   3   7     3006.32     2647.18     33.01 o
   3   3   7     2574.69     2432.94     34.23 o
   4   3   7     1322.58     1326.58     26.59 o
   5   3   7      187.15      240.37     16.63 o
   6   3   7      942.53      904.34     28.00 o
   7   3   7     5486.12     5357.99     89.06 o
   8   3   7    13034.32    12992.53    138.61 o
   9   3   7      853.44      970.21     52.45 o
  10   3   7     5187.14     5083.36     97.90 o
  11   3   7      387.64      497.35     66.22 o
  12   3   7        2.96       27.83     50.14 o
  13   3   7      342.10      372.23     85.01 o
  14   3   7     2776.44     2914.98    142.67 o
  15   3   7      194.88      288.65    138.33 o
 -16   4   7       31.27       50.72     71.04 o
 -15   4   7      154.19      178.23     68.26 o
 -14   4   7     1679.38     1709.92     96.28 o
 -13   4   7        7.62       56.51     54.16 o
 -12   4   7       77.57       85.08     51.47 o
 -11   4   7      559.66      652.58     67.52 o
 -10   4   7       67.60      105.48     40.39 o
  -9   4   7      540.86      547.86     39.57 o
  -8   4   7     2703.84     2726.19     67.81 o
  -7   4   7        0.67        0.02     19.09 o
  -6   4   7     3915.56     3940.28     51.78 o
  -5   4   7    18717.01    19471.71    187.15 o
  -4   4   7     7139.95     7112.26    109.55 o
  -3   4   7     9735.43     9618.40     98.27 o
  -2   4   7     2868.58     2785.26     39.22 o
  -1   4   7     4680.67     5047.16     50.15 o
   0   4   7     2318.19     2384.46     33.19 o
   1   4   7       26.70       46.85     11.72 o
   2   4   7       25.68       21.33     14.47 o
   3   4   7     5743.82     5786.40     77.19 o
   4   4   7     2496.94     2827.11     36.89 o
   5   4   7     1626.80     1700.71     31.76 o
   6   4   7      846.38      876.21     30.02 o
   7   4   7     7582.79     7292.39     90.66 o
   8   4   7      615.56      535.49     37.14 o
   9   4   7     2243.42     2222.75     70.09 o
  10   4   7        0.49       56.65     40.74 o
  11   4   7     1884.98     1721.19    101.88 o
  12   4   7     2192.10     2009.77    113.06 o
  13   4   7      419.03      478.06     82.78 o
  14   4   7     1642.70     1621.97    116.48 o
  15   4   7      921.80     1071.23    117.71 o
 -15   5   7      301.15      401.96     71.67 o
 -14   5   7      393.97      519.11     81.08 o
 -13   5   7      478.27      596.80     83.20 o
 -12   5   7     4031.79     4020.08    122.49 o
 -11   5   7      954.63      786.09     62.97 o
 -10   5   7     7192.11     6862.41    127.82 o
  -9   5   7      524.75      509.63     43.46 o
  -8   5   7    11957.73    12000.97    155.93 o
  -7   5   7       14.29       -9.04     20.74 o
  -6   5   7     2679.13     2775.74     51.81 o
  -5   5   7      688.74      685.34     26.55 o
  -4   5   7     1211.00      958.31     28.43 o
  -3   5   7       58.57       66.72     12.23 o
  -2   5   7     1276.83     1172.65     23.52 o
  -1   5   7     9323.44     8946.65     91.50 o
   0   5   7     3013.69     2516.61     33.21 o
   1   5   7    15986.24    16584.97    127.63 o
   2   5   7     2312.29     2275.80     30.13 o
   3   5   7    20964.58    22519.94    165.72 o
   4   5   7     6012.97     5905.46     65.14 o
   5   5   7    18471.34    18532.89    162.21 o
   6   5   7     3892.67     3865.18     58.89 o
   7   5   7     3515.54     3342.78     80.83 o
   8   5   7      542.86      590.08     39.03 o
   9   5   7       25.73        2.40     39.55 o
  10   5   7      547.89      600.59     69.28 o
  11   5   7     5210.29     5333.65    164.04 o
  12   5   7       61.39      130.93     66.75 o
  13   5   7     2798.34     2712.65    136.33 o
  14   5   7      708.39      880.03    100.88 o
  15   5   7      102.23      322.06     88.79 o
 -15   6   7      400.88      479.10     83.25 o
 -14   6   7       73.28      124.37     68.94 o
 -13   6   7       25.17       39.01     63.46 o
 -12   6   7      401.07      417.17    106.12 o
 -11   6   7     1489.01     1350.56    100.82 o
 -10   6   7     1677.95     1614.21     78.52 o
  -9   6   7      790.20      755.19     47.09 o
  -8   6   7      806.27      814.23     43.72 o
  -7   6   7     5291.76     5451.18     87.18 o
  -6   6   7      445.04      558.85     36.93 o
  -5   6   7      398.83      286.33     24.50 o
  -4   6   7      698.48      745.71     30.57 o
  -3   6   7     7618.92     7662.75    113.84 o
  -2   6   7     3097.20     3544.99     50.41 o
  -1   6   7     3322.39     3406.61     51.44 o
   0   6   7      426.01      468.72     20.16 o
   1   6   7      725.58      776.98     27.86 o
   2   6   7     8346.74     8978.88    106.79 o
   3   6   7     2319.61     2377.81     34.80 o
   4   6   7      495.14      500.95     21.22 o
   5   6   7     2064.89     1907.42     35.45 o
   6   6   7     6487.21     6532.04     78.71 o
   7   6   7     2927.24     2924.68     69.24 o
   8   6   7       53.92      112.18     32.85 o
   9   6   7     6138.08     5889.03    109.04 o
  10   6   7     3410.79     3406.46    112.50 o
  11   6   7      321.40      328.80     73.75 o
  12   6   7      390.17      540.66     82.00 o
  13   6   7       62.14      134.34     77.14 o
  14   6   7       19.88       80.55     86.07 o
  15   6   7      948.14     1284.37    115.18 o
 -15   7   7      571.96      580.70     77.21 o
 -14   7   7     1363.72     1437.03    116.74 o
 -13   7   7       13.89      -30.32     53.06 o
 -12   7   7      126.55      189.19     56.95 o
 -11   7   7      248.58      197.23     52.66 o
 -10   7   7       80.82       79.06     43.89 o
  -9   7   7     5299.36     5269.29    113.06 o
  -8   7   7     2247.28     2200.41    161.84 o
  -7   7   7     2662.88     2607.23    124.62 o
  -6   7   7      339.78      329.21     32.56 o
  -5   7   7     5108.11     5229.46     77.12 o
  -4   7   7     1731.79     1633.57     42.15 o
  -3   7   7     3696.96     3173.45     68.42 o
  -2   7   7       39.98       80.93     24.84 o
  -1   7   7     2548.40     2812.91     62.49 o
   0   7   7     1995.63     1945.75     55.64 o
   1   7   7      217.64      233.39     26.66 o
   2   7   7       27.18       54.33     19.57 o
   3   7   7    20827.20    20914.92    203.87 o
   4   7   7     1097.27     1111.61     41.92 o
   5   7   7     2960.45     2877.81     48.94 o
   6   7   7     1812.03     1822.68     44.58 o
   7   7   7        5.30       -6.64     28.51 o
   8   7   7       71.83       78.64     36.96 o
   9   7   7      685.19      640.53     89.44 o
  10   7   7      236.30       98.07    105.74 o
  11   7   7      641.40      842.04    131.21 o
  12   7   7       34.82      138.05    105.74 o
  13   7   7      760.37     1042.47    172.45 o
  14   7   7        7.40      263.68    120.86 o
  15   7   7       41.73      326.33    127.57 o
 -15   8   7     3189.11     3247.37    302.45 o
 -14   8   7      253.45      408.57    175.10 o
 -13   8   7       49.57       37.14    132.65 o
 -12   8   7      901.55      870.21    169.80 o
 -11   8   7     7002.89     6728.22    350.21 o
 -10   8   7      637.17      721.64    148.57 o
  -9   8   7     9403.22     8949.09    233.09 o
  -8   8   7     1432.83     1371.96     88.30 o
  -7   8   7      712.27      685.75     52.83 o
  -6   8   7      170.54      153.90     32.17 o
  -5   8   7      467.18      451.88     31.16 o
  -4   8   7     1263.54     1213.20     36.70 o
  -3   8   7       59.46      113.32     33.92 o
  -2   8   7     4943.00     4546.65     87.69 o
  -1   8   7      968.75      940.88     36.94 o
   0   8   7     1893.29     1815.73     72.86 o
   1   8   7     1234.29     1415.04     51.81 o
   2   8   7     2098.26     2301.94     67.49 o
   3   8   7     9084.11     8973.46    104.64 o
   4   8   7     4720.00     4559.86     71.49 o
   5   8   7     3767.80     3645.57     62.49 o
   6   8   7     2079.49     1917.68     58.91 o
   7   8   7      176.72      136.00     37.20 o
   8   8   7       13.13       10.06     40.07 o
   9   8   7      591.55      639.23     90.37 o
  10   8   7      200.11      238.95    198.98 o
  11   8   7      690.90      706.73    129.88 o
  12   8   7     5098.81     4757.98    243.10 o
  13   8   7      240.84      251.71    122.04 o
  14   8   7       16.03      100.23    130.00 o
 -14   9   7       10.81       95.51    153.88 o
 -13   9   7     3040.77     3114.72    275.92 o
 -12   9   7      219.69      323.68    148.57 o
 -11   9   7     6109.18     5842.09    334.29 o
 -10   9   7     1381.51     1459.20    180.41 o
  -9   9   7      257.07      323.68    127.35 o
  -8   9   7      626.94      699.49     72.30 o
  -7   9   7     5812.36     5616.00    160.98 o
  -6   9   7      255.51      359.24     51.14 o
  -5   9   7    10181.67     9931.54    216.92 o
  -4   9   7     8504.62     8728.65    339.59 o
  -3   9   7      370.33      449.60     35.87 o
  -2   9   7      458.57      409.22     25.52 o
  -1   9   7    10920.68    11178.22    144.86 o
   0   9   7       27.11       48.76     27.11 o
   1   9   7    12150.81    11893.86    158.28 o
   2   9   7     9148.16     9772.62    172.60 o
   3   9   7     3571.13     3653.91     66.89 o
   4   9   7     2066.03     2253.12     53.21 o
   5   9   7      824.45      933.80     40.05 o
   6   9   7     1115.51     1197.63     50.49 o
   7   9   7     1590.40     1588.48     58.95 o
   8   9   7     7334.84     7247.77    138.91 o
   9   9   7      967.85     1015.58    180.41 o
  10   9   7     3779.08     3688.03    207.00 o
  11   9   7        3.23       73.30    132.65 o
  12   9   7      451.18      543.86    180.41 o
  13   9   7      530.49      870.56    147.84 o
  14   9   7     1387.11     1794.83    175.87 o
 -14  10   7     2004.45     1729.81    244.08 o
 -13  10   7      188.95      148.57    159.19 o
 -12  10   7     3734.68     3990.24    297.15 o
 -11  10   7        5.13       58.37    127.35 o
 -10  10   7      343.30      297.15    137.96 o
  -9  10   7      209.81      122.04    122.04 o
  -8  10   7     2014.03     2063.60    236.12 o
  -7  10   7      134.31      134.60     50.51 o
  -6  10   7     4243.78     4161.36    183.06 o
  -5  10   7     4786.84     4535.63    104.79 o
  -4  10   7     1312.46     1289.40    148.57 o
  -3  10   7     5207.48     5306.21    140.08 o
  -2  10   7      306.03      305.85     24.82 o
  -1  10   7       14.94       18.48     30.45 o
   0  10   7     9632.42     9350.04    146.96 o
   1  10   7     7128.38     7434.26    117.20 o
   2  10   7     9055.23     9783.70    176.55 o
   3  10   7     5267.86     5495.41    112.11 o
   4  10   7      375.55      477.06     37.97 o
   5  10   7     2621.14     2602.31     72.99 o
   6  10   7      970.01      874.77     45.79 o
   7  10   7     1349.98     1525.77     66.17 o
   8  10   7      109.78      130.47     58.05 o
   9  10   7     3429.95     3543.10    200.02 o
  10  10   7       10.84      -63.04    102.84 o
  11  10   7     1825.59     1816.81    170.64 o
  12  10   7      413.21      392.07    132.59 o
  13  10   7      979.30     1270.74    165.42 o
  14  10   7       80.98      339.59    131.27 o
 -14  11   7      164.93       95.51    169.80 o
 -13  11   7       71.47      132.65    159.19 o
 -12  11   7      457.23      451.02    175.10 o
 -11  11   7      117.63     -100.82    127.35 o
 -10  11   7     3572.51     3369.42    265.31 o
  -9  11   7      191.53      281.23    132.65 o
  -8  11   7      298.57      287.83     64.17 o
  -7  11   7     2108.43     2187.25    161.84 o
  -6  11   7      803.76      849.19     93.75 o
  -5  11   7     1017.92      909.02     69.58 o
  -4  11   7       96.35       31.84     95.51 o
  -3  11   7     4262.79     4227.37    201.63 o
  -2  11   7     3234.43     3166.64     78.65 o
  -1  11   7      318.46      360.70     33.74 o
   0  11   7      680.92      960.11     80.09 o
   1  11   7      894.49      882.87     46.06 o
   2  11   7     1726.48     1883.24     78.46 o
   3  11   7     7420.79     7500.94    180.46 o
   4  11   7     5271.10     5269.11    104.42 o
   5  11   7    16444.70    16182.69    257.23 o
   6  11   7      325.16      318.16     41.46 o
   7  11   7      315.15      154.57     48.89 o
   8  11   7      863.49      813.42    124.58 o
   9  11   7       26.05      -84.90    222.86 o
  10  11   7       14.05       94.57    109.92 o
  11  11   7     3080.25     3332.61    213.77 o
  12  11   7       78.96      141.37    145.92 o
  13  11   7     3217.23     3517.40    522.66 o
 -13  12   7      341.11      148.57    169.80 o
 -12  12   7      556.49      636.74    185.72 o
 -11  12   7     1105.11     1469.81    212.25 o
 -10  12   7     1619.32     1634.30    212.25 o
  -9  12   7     3865.87     3316.35    260.00 o
  -8  12   7      279.58      185.72    127.35 o
  -7  12   7     4153.23     3958.83    153.88 o
  -6  12   7       44.35        7.98     34.22 o
  -5  12   7     1334.41     1406.13    164.49 o
  -4  12   7      859.77      764.09    137.96 o
  -3  12   7     1628.13     1384.91    159.19 o
  -2  12   7     1805.15     1789.57    101.50 o
  -1  12   7    10270.88    10098.07    161.77 o
   0  12   7      391.74      437.83     68.71 o
   1  12   7     1250.00     1335.17     55.72 o
   2  12   7     6611.23     6557.52    251.17 o
   3  12   7     1357.38     1380.96     88.19 o
   4  12   7      420.92      398.35     68.86 o
   5  12   7     4262.57     4351.77    114.90 o
   6  12   7     4045.08     3953.91    119.66 o
   7  12   7       69.76      -12.99     45.87 o
   8  12   7      384.41      241.43    107.95 o
   9  12   7      549.67      325.77    119.61 o
  10  12   7     1030.40     1040.77    169.80 o
  11  12   7      313.35      339.59    135.06 o
  12  12   7     1178.36     1334.77    170.84 o
  13  12   7       16.92       38.66    127.35 o
 -13  13   7      118.16       63.67    175.10 o
 -12  13   7      164.66      249.39    169.80 o
 -11  13   7     1322.47     1926.14    244.08 o
 -10  13   7       33.33       95.51    137.96 o
  -9  13   7       16.86       -5.31    127.35 o
  -8  13   7       29.97       68.98    127.35 o
  -7  13   7       66.35       78.50     55.71 o
  -6  13   7      123.38      133.43     82.25 o
  -5  13   7      145.95      169.80    122.04 o
  -4  13   7      157.26      185.72    116.74 o
  -3  13   7      670.26      482.86    137.96 o
  -2  13   7       31.39      -45.60     71.63 o
  -1  13   7     1965.28     1872.79     96.71 o
   0  13   7     1571.04     1894.06     74.03 o
   1  13   7    12122.24    12426.86    196.08 o
   2  13   7      357.31      312.13     61.03 o
   3  13   7     3261.24     3231.66    126.50 o
   4  13   7      146.64      102.11     64.59 o
   5  13   7       71.33       20.95     52.85 o
   6  13   7       17.63       72.97     65.98 o
   7  13   7       44.08      -55.97     95.20 o
   8  13   7        4.91      -61.16    101.09 o
   9  13   7       32.50      -60.49    105.96 o
  10  13   7      515.57      523.25    139.39 o
  11  13   7      398.62      395.11    139.39 o
  12  13   7        0.83       28.37    134.47 o
 -12  14   7        4.01      -15.92    164.49 o
 -11  14   7      782.86     1045.31    217.55 o
 -10  14   7      365.84      212.25    159.19 o
  -9  14   7     3321.75     2669.00    254.70 o
  -8  14   7       11.34       10.61    122.04 o
  -7  14   7     4800.84     4871.06    307.76 o
  -6  14   7        4.81      -84.90    111.43 o
  -5  14   7      147.38      143.27    127.35 o
  -4  14   7     3521.46     3321.66    249.39 o
  -3  14   7      464.08      539.84    153.88 o
  -2  14   7       87.17      185.60     82.29 o
  -1  14   7      769.81      751.34    105.06 o
   0  14   7     1836.08     1841.37    136.60 o
   1  14   7      153.12      138.42     70.46 o
   2  14   7      121.26      156.15     74.59 o
   3  14   7      147.46      265.31    143.27 o
   4  14   7     5730.40     5371.27    170.18 o
   5  14   7     3573.72     3639.92    189.95 o
   6  14   7     3898.67     4057.16    233.39 o
   7  14   7     2610.39     2460.96    175.83 o
   8  14   7       13.93        7.04    262.66 o
   9  14   7      247.69      184.97    400.62 o
  10  14   7      173.79       -2.32    310.41 o
  11  14   7        1.02     -178.14    201.63 o
  12  14   7     1488.39     1634.61    192.41 o
 -11  15   7      879.42      817.15    212.25 o
 -10  15   7      431.20      334.29    175.10 o
  -9  15   7       28.73       68.98    148.57 o
  -8  15   7       10.25        5.31    137.96 o
  -7  15   7     6266.95     6340.87    360.82 o
  -6  15   7       72.16      -37.14    127.35 o
  -5  15   7     1754.29     1368.99    185.72 o
  -4  15   7      117.75      111.43    132.65 o
  -3  15   7      292.79      152.04     91.87 o
  -2  15   7     3061.12     3353.81    178.19 o
  -1  15   7      106.39      251.94     93.58 o
   0  15   7      240.99      237.72     93.58 o
   1  15   7     3234.66     3276.80    135.85 o
   2  15   7     2845.83     2801.66    244.08 o
   3  15   7     3852.24     4271.46    302.45 o
   4  15   7     2450.95     2542.07    159.25 o
   5  15   7       44.03       38.27    124.69 o
   6  15   7     1055.19      947.69    131.21 o
   7  15   7      744.10      517.85    124.58 o
   8  15   7     2407.81     2289.29    198.98 o
   9  15   7      240.79      117.10    127.58 o
  10  15   7     1678.79     1589.60    180.97 o
  11  15   7      223.29      308.77    149.19 o
 -11  16   7       26.23      233.47    180.41 o
 -10  16   7      971.56      902.05    212.25 o
  -9  16   7       60.11       47.76    159.19 o
  -8  16   7      204.85      344.90    164.49 o
  -7  16   7      127.07       42.45    148.57 o
  -6  16   7     3712.01     4393.51    307.76 o
  -5  16   7      588.28      551.84    169.80 o
  -4  16   7     2479.89     2244.51    238.78 o
  -3  16   7      164.32      156.69     95.18 o
  -2  16   7      766.76      933.08    123.65 o
  -1  16   7     2364.14     2460.81    164.96 o
   0  16   7     2789.06     3081.69    183.73 o
   1  16   7     5594.41     5749.64    236.38 o
   2  16   7     6978.01     6972.30    371.43 o
   3  16   7     3332.25     3104.11    275.92 o
   4  16   7     1311.27     1499.62    137.69 o
   5  16   7       66.56       42.06     98.01 o
   6  16   7      824.93      931.22    228.17 o
   7  16   7     4923.09     5011.20    247.30 o
   8  16   7     1036.07      977.62    155.49 o
   9  16   7     4007.56     3971.07    395.31 o
  10  16   7        8.71      -38.20    246.74 o
 -10  17   7      126.56       26.53    175.10 o
  -9  17   7       51.28      -84.90    159.19 o
  -8  17   7       81.58       37.14    164.49 o
  -7  17   7      370.25      302.45    169.80 o
  -6  17   7        9.04      -58.37    143.27 o
  -5  17   7      548.21      631.43    180.41 o
  -4  17   7     1293.27     1182.62    138.67 o
  -3  17   7       99.81       55.71    108.78 o
  -2  17   7      733.78      695.10    119.36 o
  -1  17   7      393.69      356.06    108.61 o
   0  17   7       79.52      -93.58     93.58 o
   1  17   7     1301.55     1305.32    196.33 o
   2  17   7      681.33      726.94    180.41 o
   3  17   7      208.04       26.53    153.88 o
   4  17   7      362.14      468.93    114.61 o
   5  17   7     3619.29     3800.03    212.80 o
   6  17   7       11.47       60.37    110.75 o
   7  17   7      670.87      499.13    136.22 o
   8  17   7      910.14      718.24    152.82 o
   9  17   7       65.59     -125.35    125.35 o
  -9  18   7     1265.62     1024.09    233.47 o
  -8  18   7        2.57      -90.20    159.19 o
  -7  18   7     1569.83     1644.91    238.78 o
  -6  18   7      314.55      461.64    185.72 o
  -5  18   7      426.80      313.06    175.10 o
  -4  18   7       14.99      -61.67     98.95 o
  -3  18   7     1064.74     1007.39    230.82 o
  -2  18   7      946.46     1086.90    140.36 o
  -1  18   7     3725.75     3822.79    211.96 o
   0  18   7      165.81      200.93    169.80 o
   1  18   7        9.93      -58.37    143.27 o
   2  18   7     1766.84     1899.61    244.08 o
   3  18   7     1674.98     1777.57    244.08 o
   4  18   7     2102.38     2064.10    265.31 o
   5  18   7     2697.03     2318.79    291.84 o
   6  18   7     3136.08     3403.19    215.46 o
   7  18   7      624.99      699.47    238.78 o
   8  18   7      433.40      311.30    146.17 o
  -7  19   7        2.03      -47.76    164.49 o
  -6  19   7      241.26      238.78    191.02 o
  -5  19   7      600.25      536.67    132.21 o
  -4  19   7      103.06       32.90    112.37 o
  -3  19   7     1445.84     1272.23    157.05 o
  -2  19   7      111.89      -72.89    106.49 o
  -1  19   7     1138.12     1305.93    155.68 o
   0  19   7      168.68      -75.70    111.81 o
   1  19   7      372.56      366.13    180.41 o
   2  19   7      350.49      366.13    185.72 o
   3  19   7     1285.54     1273.48    238.78 o
   4  19   7       48.18      -79.59    180.41 o
   5  19   7       84.19       -5.31    196.33 o
   6  19   7       12.50     -143.27    212.25 o
   7  19   7       30.29     -228.17    228.17 o
  -6  20   7      343.30      112.76    135.31 o
  -5  20   7        0.86       18.57    119.36 o
  -4  20   7      491.20      411.96    134.45 o
  -3  20   7       81.96      -75.94    114.02 o
  -2  20   7      765.99      736.71    144.42 o
  -1  20   7      690.34      577.08    188.37 o
   0  20   7      111.24       27.62    127.40 o
   1  20   7        6.30     -159.19    159.19 o
   2  20   7      953.26      955.11    222.86 o
   3  20   7       63.99     -180.41    180.41 o
   4  20   7     1082.66      705.72    238.78 o
   5  20   7      396.60       68.98    228.17 o
  -3  21   7       77.22     -123.14    123.14 o
  -2  21   7     1664.41     1682.23    183.06 o
  -1  21   7     1131.01      843.32    160.81 o
   0  21   7      350.20      328.98    191.02 o
   1  21   7      129.69      217.55    201.63 o
   2  21   7        5.01      -15.92    191.02 o
   3  21   7      677.01      440.41    233.47 o
 -16   0   8        3.34     -106.12    106.12 o
 -15   0   8     1035.16     1034.70    143.27 o
 -14   0   8      483.04      286.53    111.43 o
 -13   0   8        3.08      -12.43     64.94 o
 -12   0   8      514.40      554.65     90.20 o
 -11   0   8     4652.22     4735.76    157.85 o
 -10   0   8      186.77      178.44     46.53 o
  -9   0   8    11090.02    11100.21    213.68 o
  -8   0   8     5777.75     5940.55    119.48 o
  -7   0   8      217.85      176.25     35.97 o
  -6   0   8       43.48       41.86     19.25 o
  -5   0   8     1249.42     1239.93     36.24 o
  -4   0   8    18202.83    18610.00    193.62 o
  -3   0   8    21984.43    22087.62    223.06 o
  -2   0   8     5162.45     5967.52     67.93 o
  -1   0   8    34584.27    35564.90    380.86 o
   0   0   8     3971.36     5098.05     82.66 o
   1   0   8        4.70      106.95     19.46 o
   2   0   8     7849.80     7958.69     96.60 o
   3   0   8     3333.87     3213.11     62.68 o
   4   0   8    13280.12    12596.19    145.10 o
   5   0   8     2131.08     2174.21     59.13 o
   6   0   8    28466.01    27159.95    474.15 o
   7   0   8      283.53      347.90     40.48 o
   8   0   8      437.60      713.92     51.03 o
   9   0   8      696.94      599.71     51.35 o
  10   0   8    10564.07    10179.56    204.03 o
  11   0   8    12873.38    12879.40    245.26 o
  12   0   8    12236.31    11966.44    397.96 o
  13   0   8      390.67      535.34     98.01 o
  14   0   8      944.55      749.16    109.92 o
  15   0   8       24.65       29.33     95.20 o
 -16   1   8     1422.91     1489.30    121.90 o
 -15   1   8       17.79      -50.41     75.04 o
 -14   1   8     1074.70     1217.14     87.69 o
 -13   1   8      310.32      491.64     66.50 o
 -12   1   8      159.44      190.94     42.69 o
 -11   1   8       75.38       32.28     36.31 o
 -10   1   8     3956.66     3992.94     87.17 o
  -9   1   8       18.83       16.55     24.46 o
  -8   1   8      935.52     1051.81     32.03 o
  -7   1   8     1935.55     1676.00     36.38 o
  -6   1   8      699.86      877.86     24.80 o
  -5   1   8      654.74      563.17     20.79 o
  -4   1   8    13583.55    13385.16    139.78 o
  -3   1   8     9833.94     9666.56     78.62 o
  -2   1   8     6484.43     6962.17     60.73 o
  -1   1   8     3831.39     4666.25     50.29 o
   0   1   8     2448.09     2520.55     32.28 o
   1   1   8    26269.94    25992.28    181.54 o
   2   1   8    17877.18    17809.77    139.31 o
   3   1   8      123.02      152.49     16.67 o
   4   1   8     4914.35     5109.25     51.48 o
   5   1   8     9294.83     8566.03     84.29 o
   6   1   8      474.43      496.51     26.70 o
   7   1   8     2238.02     1970.43     45.72 o
   8   1   8      476.57      505.70     36.99 o
   9   1   8     1082.13     1221.91     68.03 o
  10   1   8     2365.91     2289.61     83.57 o
  11   1   8     1076.80     1031.08     59.67 o
  12   1   8      746.46      809.21     58.52 o
  13   1   8     2296.54     2170.81     99.20 o
  14   1   8     1158.36     1303.31     88.02 o
  15   1   8      463.79      620.39     78.23 o
 -16   2   8      129.21       66.04     87.64 o
 -15   2   8       29.44       98.16     78.79 o
 -14   2   8     2527.47     2466.26    113.18 o
 -13   2   8       22.70       58.89     55.97 o
 -12   2   8     4686.78     4587.62    131.15 o
 -11   2   8     1120.00     1163.42     56.66 o
 -10   2   8       97.72      132.46     31.61 o
  -9   2   8       62.72       62.86     26.75 o
  -8   2   8     4710.88     4503.12     57.53 o
  -7   2   8     7599.23     7800.27     93.40 o
  -6   2   8     9081.68     8303.59     76.70 o
  -5   2   8       62.75      115.31     13.98 o
  -4   2   8    14261.76    14405.75    114.38 o
  -3   2   8     1297.28     1577.24     23.90 o
  -2   2   8     3291.18     3574.13     33.86 o
  -1   2   8      864.57      989.41     20.01 o
   0   2   8    17509.17    16089.60    116.23 o
   1   2   8       63.38      119.84     14.37 o
   2   2   8     9104.39     9305.30     76.92 o
   3   2   8     2470.54     2449.78     33.08 o
   4   2   8      969.22      911.93     23.79 o
   5   2   8     4947.75     4687.16     57.16 o
   6   2   8      108.10       68.84     22.38 o
   7   2   8     9851.53     9282.99    108.78 o
   8   2   8     1263.28     1036.99     38.67 o
   9   2   8     2746.16     2669.05     65.20 o
  10   2   8      914.10      948.19     55.35 o
  11   2   8       27.09       29.45     40.32 o
  12   2   8       16.35       47.99     52.97 o
  13   2   8     1161.90      999.41    108.22 o
  14   2   8       98.76      225.63     90.37 o
  15   2   8     2097.49     2140.90    155.74 o
 -16   3   8       94.44      -30.42     83.86 o
 -15   3   8        1.11       -4.20     64.59 o
 -14   3   8      149.21       76.47     73.05 o
 -13   3   8      360.26      409.98     67.14 o
 -12   3   8       52.37      108.59     52.85 o
 -11   3   8        5.27      -38.79     38.79 o
 -10   3   8     1565.23     1648.70     60.54 o
  -9   3   8     1536.07     1530.84     50.57 o
  -8   3   8     2228.17     2217.00     45.82 o
  -7   3   8     1386.81     1523.37     32.07 o
  -6   3   8     1809.23     2039.72     31.49 o
  -5   3   8       35.13       19.92     12.81 o
  -4   3   8      105.14       73.84     12.96 o
  -3   3   8     2053.84     2123.46     28.93 o
  -2   3   8       63.21      132.63     12.20 o
  -1   3   8     4875.36     4346.37     49.59 o
   0   3   8       12.96       26.11     11.08 o
   1   3   8       36.20       69.88     13.56 o
   2   3   8        3.16        2.17     13.67 o
   3   3   8     2983.16     3178.04     42.17 o
   4   3   8      197.47      234.53     16.04 o
   5   3   8     4614.59     5325.38     57.46 o
   6   3   8       68.43       36.81     18.85 o
   7   3   8      320.99      330.40     28.88 o
   8   3   8      455.85      395.68     33.30 o
   9   3   8     3765.82     3659.26     87.07 o
  10   3   8       59.91      110.94     48.31 o
  11   3   8      135.86      124.05     63.58 o
  12   3   8       52.63      136.98     96.07 o
  13   3   8       52.58      119.48     72.78 o
  14   3   8       89.38       92.58     83.24 o
  15   3   8       20.52      100.19     82.24 o
 -15   4   8       27.42      -41.04     64.57 o
 -14   4   8     1789.42     2060.98    102.61 o
 -13   4   8       83.06      118.87     57.77 o
 -12   4   8     1110.30     1050.61     75.74 o
 -11   4   8      137.62      163.19     49.97 o
 -10   4   8     2437.43     2200.51     76.56 o
  -9   4   8      161.22      207.65     39.14 o
  -8   4   8     8980.12     9039.61    150.29 o
  -7   4   8     1633.13     1524.17     40.02 o
  -6   4   8     5802.06     5754.13     64.73 o
  -5   4   8      679.51      570.79     22.54 o
  -4   4   8     6689.99     6265.51     65.93 o
  -3   4   8      995.07      945.80     29.54 o
  -2   4   8        0.00       -6.95     14.98 o
  -1   4   8      989.83     1054.56     24.58 o
   0   4   8     8102.52     8398.00     86.99 o
   1   4   8     3605.56     3269.60     39.93 o
   2   4   8    19604.03    20088.58    167.89 o
   3   4   8    18522.52    18459.63    136.21 o
   4   4   8     1922.41     1857.34     45.25 o
   5   4   8     1699.66     1944.97     34.92 o
   6   4   8       54.47      102.02     21.05 o
   7   4   8    10138.19     9688.72    111.56 o
   8   4   8     2287.14     2207.19     64.25 o
   9   4   8      919.52      997.07     53.90 o
  10   4   8     1226.22     1471.43    113.92 o
  11   4   8      706.09      593.44     78.14 o
  12   4   8     1722.55     1658.59    138.30 o
  13   4   8     2161.43     2231.60    125.93 o
  14   4   8      116.03       91.16     86.07 o
  15   4   8     1172.75     1150.89    111.95 o
 -15   5   8      787.05      750.58    116.88 o
 -14   5   8      263.42      286.23     66.18 o
 -13   5   8     2737.39     2827.20    112.98 o
 -12   5   8      144.90       91.09     52.40 o
 -11   5   8     2229.68     1960.35     87.60 o
 -10   5   8      576.89      496.75     54.67 o
  -9   5   8      154.55      163.44     37.60 o
  -8   5   8      614.11      688.55     69.70 o
  -7   5   8     4149.98     4430.26     81.08 o
  -6   5   8     1623.05     1456.69     48.13 o
  -5   5   8     3803.08     3663.73     57.64 o
  -4   5   8     5831.16     5545.27     64.20 o
  -3   5   8     1955.92     2091.87     32.65 o
  -2   5   8        1.10       14.41     12.19 o
  -1   5   8     3708.95     4170.33     42.09 o
   0   5   8     2215.34     2222.70     33.92 o
   1   5   8    23904.93    24046.35    177.05 o
   2   5   8     5129.08     4958.53     52.93 o
   3   5   8       34.54       29.68     16.55 o
   4   5   8     1307.85     1600.82     36.37 o
   5   5   8     2839.53     3284.34     53.86 o
   6   5   8      954.30     1061.22     44.19 o
   7   5   8     2200.68     2280.13     58.19 o
   8   5   8     3086.65     3047.65     78.91 o
   9   5   8      128.02      117.79     37.97 o
  10   5   8     2685.64     2542.59     90.30 o
  11   5   8      609.36      542.24     79.75 o
  12   5   8      742.00      780.75     90.93 o
  13   5   8      242.25      404.90     84.35 o
  14   5   8     2075.43     1977.10    214.90 o
  15   5   8       73.01      250.23    102.99 o
 -15   6   8       59.36      -21.48     72.30 o
 -14   6   8        0.39       64.58     68.94 o
 -13   6   8        2.38      -50.34     60.65 o
 -12   6   8       20.19       53.80     60.05 o
 -11   6   8      939.97      902.78    111.43 o
 -10   6   8     2700.50     2796.72    191.02 o
  -9   6   8    15311.95    15003.23    258.09 o
  -8   6   8        7.88       14.47     31.10 o
  -7   6   8     4700.28     5173.78    101.10 o
  -6   6   8      476.05      500.45     26.09 o
  -5   6   8    10359.25    10275.33    105.62 o
  -4   6   8       17.94       -2.58     15.99 o
  -3   6   8    20580.34    21055.05    240.48 o
  -2   6   8     4669.88     4456.65     57.80 o
  -1   6   8    15484.35    14819.19    134.57 o
   0   6   8     7135.04     7534.32     79.27 o
   1   6   8     5765.75     5830.88     62.80 o
   2   6   8    13024.85    13003.99    111.55 o
   3   6   8    10935.93    10624.35     94.83 o
   4   6   8    16690.53    16448.35    156.62 o
   5   6   8     3725.10     3363.90     53.22 o
   6   6   8     6504.53     6735.75     88.47 o
   7   6   8      553.45      666.76     37.19 o
   8   6   8      636.49      665.17     48.25 o
   9   6   8     1682.40     1492.99     62.09 o
  10   6   8     4389.70     4310.48    150.11 o
  11   6   8     2433.13     2252.40    173.23 o
  12   6   8     6691.71     6576.95    194.72 o
  13   6   8        3.27      -36.46     71.27 o
  14   6   8      226.59      327.10     86.09 o
  15   6   8       16.69      169.56    123.76 o
 -15   7   8      178.30      283.24     72.46 o
 -14   7   8      336.49      407.13     71.65 o
 -13   7   8        7.44      -92.86     92.86 o
 -12   7   8     2876.90     2925.22    183.06 o
 -11   7   8      352.29      402.13     57.81 o
 -10   7   8     3580.35     3471.36    112.37 o
  -9   7   8      629.54      599.26     45.97 o
  -8   7   8     2728.04     2712.66     74.19 o
  -7   7   8     2519.75     2620.15    145.92 o
  -6   7   8       14.37       -9.81     30.64 o
  -5   7   8      884.72      912.48     51.81 o
  -4   7   8       53.81      134.25     22.10 o
  -3   7   8     3657.61     3585.18     53.43 o
  -2   7   8    26860.68    26543.57    253.19 o
  -1   7   8     6139.97     6108.87     71.55 o
   0   7   8      977.22     1059.62     31.78 o
   1   7   8      394.51      500.32     23.46 o
   2   7   8     9112.74     8765.79    108.73 o
   3   7   8     1989.67     1908.93     37.09 o
   4   7   8     7563.61     7056.12     75.11 o
   5   7   8     5265.27     5545.52     63.37 o
   6   7   8     1079.30     1124.14     36.08 o
   7   7   8     2333.96     2493.35     82.66 o
   8   7   8      162.50      138.29     44.43 o
   9   7   8       13.44      -54.34     71.85 o
  10   7   8     1803.07     1581.24    152.98 o
  11   7   8    11015.34    10091.18    334.53 o
  12   7   8       60.08        8.18    108.37 o
  13   7   8     2886.76     2646.59    196.31 o
  14   7   8        0.88      204.09    124.65 o
 -15   8   8       52.59     -148.57    148.57 o
 -14   8   8     1275.03     1008.17    206.94 o
 -13   8   8        3.73       21.22    132.65 o
 -12   8   8     2141.58     2271.04    228.17 o
 -11   8   8        5.81      -74.29    111.43 o
 -10   8   8      277.15      397.96    132.65 o
  -9   8   8      136.43       42.45    106.12 o
  -8   8   8     5095.57     5096.47    175.10 o
  -7   8   8      969.73      999.75     80.56 o
  -6   8   8     8112.04     7847.08    267.47 o
  -5   8   8     4041.35     4025.32     84.08 o
  -4   8   8     4278.14     4180.64     72.73 o
  -3   8   8     3293.59     3230.11     52.38 o
  -2   8   8      206.58      201.25     29.67 o
  -1   8   8      131.70      236.59     25.20 o
   0   8   8      185.16      223.02     32.40 o
   1   8   8    10181.71    10084.18    121.62 o
   2   8   8    10848.94    10809.71    126.58 o
   3   8   8      719.67      766.49     34.58 o
   4   8   8       35.06       -6.80     19.68 o
   5   8   8      116.29      174.04     25.33 o
   6   8   8      220.19      266.46     31.13 o
   7   8   8     2364.39     2423.37     79.87 o
   8   8   8     4029.48     3828.63    101.85 o
   9   8   8     2189.63     2217.15    128.73 o
  10   8   8      512.43      360.84    119.61 o
  11   8   8      384.10      433.92    120.69 o
  12   8   8      135.27      322.23    121.11 o
  13   8   8      676.53      746.84    145.34 o
  14   8   8      318.73      443.23    130.68 o
 -14   9   8       20.44       58.37    153.88 o
 -13   9   8     1227.34     1294.70    206.94 o
 -12   9   8       43.38       42.45    132.65 o
 -11   9   8     3269.37     2716.76    244.08 o
 -10   9   8        8.51        0.00    116.74 o
  -9   9   8       87.26       21.22    106.12 o
  -8   9   8      174.23      195.27     61.81 o
  -7   9   8     3649.89     3618.33    128.48 o
  -6   9   8      961.00     1057.54     74.59 o
  -5   9   8      897.25      827.33     60.65 o
  -4   9   8      253.14      267.90     25.92 o
  -3   9   8       87.50       51.83     30.22 o
  -2   9   8      247.58      269.23     26.06 o
  -1   9   8      747.21      777.14     36.52 o
   0   9   8     7303.66     6953.71    119.78 o
   1   9   8     6886.46     7338.93    123.56 o
   2   9   8       47.71       77.95     23.27 o
   3   9   8      310.77      343.22     27.76 o
   4   9   8      249.57      361.89     28.03 o
   5   9   8      760.04      847.53     40.24 o
   6   9   8     2772.71     2866.65     82.02 o
   7   9   8      180.04      168.65     43.51 o
   8   9   8      510.61      550.11     62.42 o
   9   9   8        5.45       29.18     98.01 o
  10   9   8      105.02      253.87    164.49 o
  11   9   8      912.88      880.04    144.03 o
  12   9   8      309.53      481.39    131.21 o
  13   9   8        6.50       88.28    124.69 o
  14   9   8      946.36     1359.82    169.95 o
 -14  10   8      704.07      870.21    206.94 o
 -13  10   8       16.34      -37.14    148.57 o
 -12  10   8     1184.72     1453.89    217.55 o
 -11  10   8       83.87      -15.92    127.35 o
 -10  10   8       22.60       21.22    122.04 o
  -9  10   8     1195.87      928.58    164.49 o
  -8  10   8     1719.21     1527.13    108.78 o
  -7  10   8      867.40      783.53    140.61 o
  -6  10   8     1712.05     1546.98     82.60 o
  -5  10   8      971.47      847.77     61.20 o
  -4  10   8     3351.19     3218.20     93.14 o
  -3  10   8     3323.54     3264.55     82.10 o
  -2  10   8      115.14       88.61     39.11 o
  -1  10   8     2526.69     2482.36     61.68 o
   0  10   8     1573.51     1438.57     58.08 o
   1  10   8     6844.44     6943.87    137.52 o
   2  10   8     3082.03     3041.46     83.01 o
   3  10   8       68.47       91.26     35.01 o
   4  10   8     5475.43     5606.77    112.64 o
   5  10   8     3028.25     2884.75     76.50 o
   6  10   8       81.12       55.76     38.03 o
   7  10   8      908.99      844.23     56.66 o
   8  10   8      228.38      239.69    101.99 o
   9  10   8      740.05      858.85    151.23 o
  10  10   8      560.85      649.73    265.31 o
  11  10   8      254.17      301.41    124.50 o
  12  10   8      462.85      451.30    138.91 o
  13  10   8     2226.26     2653.08    307.76 o
 -13  11   8      825.94      817.15    206.94 o
 -12  11   8      272.92      222.86    159.19 o
 -11  11   8      309.13      397.96    164.49 o
 -10  11   8      494.56      291.84    148.57 o
  -9  11   8       50.22      -21.22    116.74 o
  -8  11   8        2.87      -84.90    106.12 o
  -7  11   8     3608.31     3556.33    127.64 o
  -6  11   8     2926.92     2955.36    107.04 o
  -5  11   8     5004.96     4750.80    130.24 o
  -4  11   8     1238.03     1162.05    153.88 o
  -3  11   8       73.93       72.01     64.94 o
  -2  11   8      639.74      658.20     47.83 o
  -1  11   8     3606.48     3549.86     86.53 o
   0  11   8      679.24      649.80     47.62 o
   1  11   8     5807.30     5970.01    107.30 o
   2  11   8     5999.21     6068.45    121.20 o
   3  11   8     2919.58     2930.92     84.25 o
   4  11   8      424.85      368.33     55.49 o
   5  11   8      114.93       71.72     51.08 o
   6  11   8     6850.36     6976.49    128.33 o
   7  11   8       10.39      -36.46     45.46 o
   8  11   8     3825.65     3786.76    209.07 o
   9  11   8     1415.63     1393.20    152.82 o
  10  11   8      376.07      361.88    123.62 o
  11  11   8       66.72      -11.09    119.61 o
  12  11   8       18.59      -74.93    119.61 o
  13  11   8        0.06      228.17    139.77 o
 -13  12   8       64.27       47.76    169.80 o
 -12  12   8      238.36      302.45    175.10 o
 -11  12   8     1239.43     1326.54    212.25 o
 -10  12   8      483.14      222.86    153.88 o
  -9  12   8     1613.67     1666.14    206.94 o
  -8  12   8     1751.21     1713.89    201.63 o
  -7  12   8     1462.61     1435.46     88.01 o
  -6  12   8       54.26       72.30     48.31 o
  -5  12   8      951.45     1063.62     84.90 o
  -4  12   8      819.98      965.72    148.57 o
  -3  12   8     4730.79     5506.08    202.51 o
  -2  12   8      909.49      734.68     95.62 o
  -1  12   8     2040.05     2043.14     72.72 o
   0  12   8     1295.01     1346.51     64.50 o
   1  12   8     1706.43     1667.58     76.15 o
   2  12   8     1431.67     1419.45     74.45 o
   3  12   8     2630.51     2878.36    120.27 o
   4  12   8     5905.51     6077.90    166.20 o
   5  12   8      336.06      358.97     58.19 o
   6  12   8    10820.73    10038.58    162.20 o
   7  12   8        0.65      -30.14     45.35 o
   8  12   8       47.14       24.43    101.99 o
   9  12   8      627.45      560.22    126.63 o
  10  12   8     1919.69     1934.07    180.97 o
  11  12   8      178.75      255.40    185.72 o
  12  12   8     2204.29     2255.94    249.39 o
 -12  13   8      362.43      482.86    191.02 o
 -11  13   8        1.87      -10.61    153.88 o
 -10  13   8     4132.44     4329.83    307.76 o
  -9  13   8      347.28       90.20    137.96 o
  -8  13   8     3199.66     3454.31    270.61 o
  -7  13   8      849.85      840.71     84.90 o
  -6  13   8      255.34      260.00    132.65 o
  -5  13   8     2572.33     2637.16    222.86 o
  -4  13   8     4386.70     4478.40    275.92 o
  -3  13   8      828.75      918.82    108.61 o
  -2  13   8     6319.21     6647.18    302.45 o
  -1  13   8     2872.92     2931.80    257.35 o
   0  13   8     5687.44     5323.58    158.41 o
   1  13   8       25.96       14.15     44.32 o
   2  13   8     2033.79     2223.71     89.98 o
   3  13   8     1063.01      990.13    114.69 o
   4  13   8     4676.97     4851.48    145.52 o
   5  13   8     4349.40     4720.85    164.66 o
   6  13   8      480.91      625.87     93.86 o
   7  13   8     1302.79     1196.31     81.59 o
   8  13   8      751.26      716.48    131.21 o
   9  13   8     1506.28     1713.91    169.56 o
  10  13   8     2166.24     2035.58    189.95 o
  11  13   8     2222.53     2011.28    194.88 o
  12  13   8      392.94      262.75    146.17 o
 -12  14   8      138.57       53.06    175.10 o
 -11  14   8        8.34      -84.90    148.57 o
 -10  14   8        0.92      127.35    159.19 o
  -9  14   8      176.71      137.96    153.88 o
  -8  14   8     1817.00     1459.20    206.94 o
  -7  14   8      470.27      530.62    159.19 o
  -6  14   8     7833.35     7752.31    382.04 o
  -5  14   8     2532.03     2122.47    212.25 o
  -4  14   8      580.29      472.25    148.57 o
  -3  14   8     2318.05     2459.29    155.40 o
  -2  14   8       14.56      -47.76     75.04 o
  -1  14   8     4550.96     4493.88    196.95 o
   0  14   8     2597.26     2686.17    166.93 o
   1  14   8     1531.27     1963.28    206.94 o
   2  14   8     1221.35     1312.07     88.33 o
   3  14   8      653.46      689.80    169.80 o
   4  14   8       30.00       79.36    140.61 o
   5  14   8        1.39       69.96     54.36 o
   6  14   8      754.23      852.41    123.48 o
   7  14   8       26.38      -53.06    119.39 o
   8  14   8      274.10      132.90    188.37 o
   9  14   8     1964.31     2046.79    184.81 o
  10  14   8       86.36     -171.28    368.78 o
  11  14   8       78.03       73.88    238.78 o
 -11  15   8      383.74      451.02    191.02 o
 -10  15   8      174.86       79.59    164.49 o
  -9  15   8       43.73     -116.74    148.57 o
  -8  15   8     1114.60     1029.40    196.33 o
  -7  15   8     7489.96     6510.67    366.13 o
  -6  15   8       77.52       58.37    137.96 o
  -5  15   8     1838.27     1729.81    206.94 o
  -4  15   8      154.28       92.01     87.64 o
  -3  15   8      660.25      734.80    143.27 o
  -2  15   8      367.56      289.19     97.34 o
  -1  15   8     4059.33     4344.27    202.51 o
   0  15   8     4026.34     4152.72    200.71 o
   1  15   8       37.36       37.14    127.35 o
   2  15   8     1143.33     1326.54    196.33 o
   3  15   8     2110.60     2446.14    244.08 o
   4  15   8       16.18      -76.82     82.45 o
   5  15   8     1343.15     1518.99    217.55 o
   6  15   8     2645.52     2562.01    178.49 o
   7  15   8      297.18      255.66    117.79 o
   8  15   8      950.71      918.75    145.08 o
   9  15   8      259.08      120.32    321.02 o
  10  15   8     2079.70     2006.78    212.25 o
  11  15   8       15.44       42.04    278.57 o
 -10  16   8       45.40      -37.14    159.19 o
  -9  16   8      106.80      169.80    169.80 o
  -8  16   8       55.85      -68.98    148.57 o
  -7  16   8      225.47      111.43    153.88 o
  -6  16   8       27.45      132.65    148.57 o
  -5  16   8      145.49      196.33    143.27 o
  -4  16   8        3.22      116.74     93.80 o
  -3  16   8      184.73      116.74     97.34 o
  -2  16   8        6.40      -69.09    119.39 o
  -1  16   8      739.55      664.21    119.89 o
   0  16   8      574.22      555.26    116.13 o
   1  16   8     1580.57     1353.07    196.33 o
   2  16   8     1098.73     1071.85    191.02 o
   3  16   8        3.45       95.51    159.19 o
   4  16   8      284.41      319.87    103.26 o
   5  16   8       58.66        3.14     96.20 o
   6  16   8       14.02        4.23    105.03 o
   7  16   8       18.11     -106.84    106.84 o
   8  16   8      739.67      543.39    204.29 o
   9  16   8      603.99      503.01    188.37 o
  10  16   8      381.69      211.99    233.47 o
  -9  17   8      406.15      573.07    201.63 o
  -8  17   8      302.26      466.94    185.72 o
  -7  17   8     1706.20     1740.42    238.78 o
  -6  17   8       25.59      -74.29    148.57 o
  -5  17   8     2023.33     2170.22    244.08 o
  -4  17   8      190.10      106.51    102.72 o
  -3  17   8      110.24      289.98    106.88 o
  -2  17   8     1466.02     1352.06    161.84 o
  -1  17   8      211.96      257.75    110.64 o
   0  17   8     2834.24     2899.68    206.94 o
   1  17   8     1332.11     1766.95    222.86 o
   2  17   8     1979.86     2127.77    244.08 o
   3  17   8     2742.25     2971.45    286.53 o
   4  17   8        7.02     -137.96    159.19 o
   5  17   8       16.87     -169.80    169.80 o
   6  17   8     1947.57     2033.89    175.91 o
   7  17   8      542.95      460.68    143.27 o
   8  17   8      170.44      -59.34    183.06 o
   9  17   8      392.17       46.12    286.53 o
  -8  18   8       52.21     -148.57    164.49 o
  -7  18   8        1.05       58.37    169.80 o
  -6  18   8      500.76      440.41    191.02 o
  -5  18   8       31.73      107.74    110.26 o
  -4  18   8      152.08      140.47    106.49 o
  -3  18   8      182.56      244.52    114.39 o
  -2  18   8      697.66      823.98    225.51 o
  -1  18   8       22.09       91.10    110.26 o
   0  18   8      448.30      512.13    129.08 o
   1  18   8     1379.58     1400.83    222.86 o
   2  18   8       27.32       21.22    159.19 o
   3  18   8     1417.06     1613.07    244.08 o
   4  18   8       95.43       47.76    185.72 o
   5  18   8      160.31     -185.72    185.72 o
   6  18   8     1873.14     2536.35    318.37 o
   7  18   8       77.54     -178.80    273.27 o
   8  18   8      556.15      427.99    315.72 o
  -7  19   8        0.56      122.04    180.41 o
  -6  19   8      108.49     -108.03    108.03 o
  -5  19   8     1047.87      933.93    151.09 o
  -4  19   8     1930.58     1937.19    176.23 o
  -3  19   8      749.44      659.83    140.36 o
  -2  19   8     3483.23     3803.78    224.75 o
  -1  19   8     2543.66     2697.04    198.86 o
   0  19   8      268.03      153.88    148.57 o
   1  19   8      141.72       21.22    164.49 o
   2  19   8      464.32      260.00    191.02 o
   3  19   8     2534.32     2568.18    302.45 o
   4  19   8     1590.56     1798.79    275.92 o
   5  19   8     3049.27     2387.78    313.06 o
   6  19   8       12.58     -206.94    206.94 o
  -5  20   8      225.59      399.61    138.22 o
  -4  20   8      580.17      697.08    144.42 o
  -3  20   8       31.92      -87.00    132.65 o
  -2  20   8      982.79     1045.08    289.19 o
  -1  20   8        8.70      -98.83    119.36 o
   0  20   8     1132.51      933.89    222.86 o
   1  20   8     3173.34     3220.84    313.06 o
   2  20   8      242.39      106.12    191.02 o
   3  20   8     1413.98     1257.56    265.31 o
   4  20   8      415.65      -58.37    206.94 o
   5  20   8      254.18      148.57    238.78 o
  -3  21   8       24.63     -137.96    185.72 o
  -2  21   8      823.92      917.72    262.66 o
  -1  21   8      661.28      582.45    157.59 o
   0  21   8     1525.42     1363.68    249.39 o
   1  21   8     2224.66     2440.84    302.45 o
   2  21   8     1177.28     1098.38    249.39 o
 -16   1   9     1789.53     2198.79    214.90 o
 -15   1   9       59.77      -75.04     75.04 o
 -14   1   9        0.60       58.10     73.09 o
 -13   1   9     2018.92     2281.79    104.50 o
 -12   1   9     3849.90     3810.28    121.68 o
 -11   1   9       10.80      -35.94     35.94 o
 -10   1   9     8485.10     8704.06    136.80 o
  -9   1   9      190.51      216.23     26.73 o
  -8   1   9     4157.41     4345.80     58.06 o
  -7   1   9      874.26     1011.89     28.81 o
  -6   1   9       53.89       67.03     14.20 o
  -5   1   9      323.32      178.66     26.33 o
  -4   1   9    26124.79    26858.85    217.25 o
  -3   1   9    13772.55    14030.56    101.66 o
  -2   1   9     6368.26     6191.77     58.31 o
  -1   1   9       26.26       24.49     13.13 o
   0   1   9     1827.20     2126.12     32.02 o
   1   1   9    22634.98    23538.39    168.23 o
   2   1   9     7612.14     8074.19     78.98 o
   3   1   9    20031.35    20167.00    146.11 o
   4   1   9     4947.82     4674.28     54.73 o
   5   1   9     9317.68     9076.93    101.69 o
   6   1   9     4036.54     3997.95     64.88 o
   7   1   9      533.96      587.59     35.62 o
   8   1   9     1539.44     1516.28     53.21 o
   9   1   9     7231.30     7157.52    127.23 o
  10   1   9      769.35      715.20     52.82 o
  11   1   9     5078.98     4847.38    110.92 o
  12   1   9      211.17      226.15     58.31 o
  13   1   9      823.16      786.56     82.71 o
  14   1   9       52.25      121.90     64.70 o
  15   1   9       61.56      205.61    104.93 o
 -15   2   9      410.62      576.67     93.58 o
 -14   2   9       56.72      134.36     65.03 o
 -13   2   9      126.41      127.74     60.29 o
 -12   2   9     2792.13     3024.34    109.94 o
 -11   2   9     1403.02     1434.84     69.83 o
 -10   2   9      509.50      543.34     43.55 o
  -9   2   9      822.00      919.50     39.58 o
  -8   2   9     2551.24     2425.43     42.78 o
  -7   2   9      149.79      137.13     18.19 o
  -6   2   9     1805.44     1940.27     34.40 o
  -5   2   9     8498.17     8297.28     84.48 o
  -4   2   9     2459.42     2269.99     32.29 o
  -3   2   9     9401.19     9720.90     81.31 o
  -2   2   9       12.12       -0.22     11.69 o
  -1   2   9    11720.13    11604.91     87.06 o
   0   2   9     4251.24     4161.52     42.96 o
   1   2   9    10619.84    10597.53     90.68 o
   2   2   9     3535.04     3510.91     41.66 o
   3   2   9       57.38       79.32     15.28 o
   4   2   9     1120.16     1043.02     26.41 o
   5   2   9     1357.48     1258.00     41.03 o
   6   2   9     2955.42     2770.93     56.45 o
   7   2   9        3.48       -0.45     25.08 o
   8   2   9        1.73        9.87     27.31 o
   9   2   9     5398.02     5128.81    115.09 o
  10   2   9       72.20       35.79     47.11 o
  11   2   9       45.54       78.05     66.52 o
  12   2   9     4676.37     4537.44    161.54 o
  13   2   9       11.69       40.21     75.04 o
  14   2   9       12.90      161.53     80.53 o
  15   2   9        6.42      207.01     89.40 o
 -15   3   9     1097.44     1097.73    104.86 o
 -14   3   9      294.00      286.90     68.56 o
 -13   3   9     3610.71     3449.86    122.32 o
 -12   3   9       44.78       92.91     59.39 o
 -11   3   9     4472.13     4240.51    122.32 o
 -10   3   9      458.40      458.86     51.31 o
  -9   3   9      319.54      277.87     44.91 o
  -8   3   9      116.02      179.80     26.81 o
  -7   3   9    11130.76    10781.37     95.77 o
  -6   3   9      315.66      330.06     18.13 o
  -5   3   9     2677.66     2425.63     37.06 o
  -4   3   9     2704.09     2292.16     32.01 o
  -3   3   9       65.26       97.64     13.63 o
  -2   3   9      365.22      390.12     15.61 o
  -1   3   9    10469.29    10406.40     78.93 o
   0   3   9     6187.12     5825.54     52.01 o
   1   3   9    36302.49    37014.03    252.90 o
   2   3   9     1125.29     1089.62     27.70 o
   3   3   9    27664.77    28095.66    234.44 o
   4   3   9      842.11      825.52     24.95 o
   5   3   9      160.96      137.14     19.02 o
   6   3   9     4769.94     4671.15     72.12 o
   7   3   9     3199.20     3152.90     64.13 o
   8   3   9     3903.44     3779.84     76.84 o
   9   3   9      464.21      491.63     47.22 o
  10   3   9     2956.59     2943.57    104.16 o
  11   3   9       29.29      -42.74     66.35 o
  12   3   9      974.66     1074.41    105.70 o
  13   3   9       54.64      -15.22     69.39 o
  14   3   9     1093.50     1257.76    112.55 o
  15   3   9     1908.74     2053.85    153.92 o
 -15   4   9      225.82      208.03     71.36 o
 -14   4   9      399.50      469.13    119.33 o
 -13   4   9        4.11      -13.21     56.11 o
 -12   4   9     3554.50     3772.25    120.97 o
 -11   4   9       72.85       11.23     48.89 o
 -10   4   9      382.28      427.50     47.33 o
  -9   4   9     2510.49     2367.31     75.20 o
  -8   4   9     6996.37     6963.10    112.29 o
  -7   4   9      970.60      985.13     33.63 o
  -6   4   9     3068.56     3026.28     42.71 o
  -5   4   9     7918.66     7744.49     73.02 o
  -4   4   9       90.55       56.96     15.98 o
  -3   4   9     7212.45     7033.37     73.31 o
  -2   4   9     1632.36     1642.20     34.05 o
  -1   4   9     2403.93     2526.00     40.47 o
   0   4   9    28047.50    27282.47    215.39 o
   1   4   9      320.75      256.01     18.98 o
   2   4   9     5256.96     5533.23     55.58 o
   3   4   9     8796.04     8661.74     76.42 o
   4   4   9     4522.63     4321.36     50.40 o
   5   4   9      288.00      292.80     23.29 o
   6   4   9       20.23        6.73     23.61 o
   7   4   9     4567.73     4758.90     87.66 o
   8   4   9     1163.19     1113.19     56.07 o
   9   4   9     3276.21     3044.43     82.63 o
  10   4   9      103.58       38.22     51.86 o
  11   4   9      752.63      709.96     83.11 o
  12   4   9     1543.80     1598.22    107.39 o
  13   4   9       41.75      134.65     74.01 o
  14   4   9      486.10      588.31    147.42 o
  15   4   9     1696.50     1813.31    206.69 o
 -15   5   9      398.36      461.64     83.79 o
 -14   5   9      129.40      170.86     65.17 o
 -13   5   9       12.04        6.89     56.75 o
 -12   5   9     2704.82     2835.48    108.01 o
 -11   5   9      932.38     1004.40     70.31 o
 -10   5   9    12198.30    12389.38    219.28 o
  -9   5   9        1.66        1.60     35.18 o
  -8   5   9     2356.12     2169.93     69.46 o
  -7   5   9       14.09        2.73     26.66 o
  -6   5   9     5379.97     5197.83     90.82 o
  -5   5   9       59.78       38.12     19.39 o
  -4   5   9     5484.72     5607.25     66.15 o
  -3   5   9     6440.83     6627.00     71.59 o
  -2   5   9    12395.81    12244.84    105.89 o
  -1   5   9      362.88      384.87     16.51 o
   0   5   9       60.80       66.44     13.99 o
   1   5   9     2331.51     2307.50     33.51 o
   2   5   9     3859.46     3934.04     59.98 o
   3   5   9    23759.37    23350.63    206.59 o
   4   5   9     7765.95     7903.41     98.15 o
   5   5   9     4047.82     3744.92     59.78 o
   6   5   9     6171.69     5859.04     84.44 o
   7   5   9      324.78      306.22     36.88 o
   8   5   9      122.95       69.68     38.42 o
   9   5   9     5531.69     5256.23    122.67 o
  10   5   9      778.98      811.59     81.82 o
  11   5   9     7523.38     6774.73    191.41 o
  12   5   9      110.83      239.11     76.78 o
  13   5   9     3789.05     3681.09    158.83 o
  14   5   9       17.80      177.46    100.75 o
  15   5   9      479.45      564.23     98.28 o
 -15   6   9      224.90      195.76     78.48 o
 -14   6   9      102.71      141.75     72.30 o
 -13   6   9      620.28      714.21     85.17 o
 -12   6   9       40.53      -10.46     59.39 o
 -11   6   9       61.59       50.41    127.35 o
 -10   6   9     1426.57     1232.25     82.60 o
  -9   6   9       31.77        4.24     34.18 o
  -8   6   9      898.28      824.54     58.97 o
  -7   6   9      323.22      353.96     44.74 o
  -6   6   9        9.19       -8.88     20.20 o
  -5   6   9      311.83      324.32     25.10 o
  -4   6   9      984.72      891.09     28.12 o
  -3   6   9    16950.60    16892.61    143.00 o
  -2   6   9      185.69      160.85     21.95 o
  -1   6   9     1872.31     1960.07     38.27 o
   0   6   9     3753.86     3377.45     44.33 o
   1   6   9     1342.23     1223.51     24.95 o
   2   6   9     5972.19     6362.78     60.15 o
   3   6   9     2135.16     2170.45     34.38 o
   4   6   9       27.01       37.39     23.80 o
   5   6   9     2159.69     2333.89     47.93 o
   6   6   9      117.78      151.67     29.51 o
   7   6   9      554.70      590.76     45.08 o
   8   6   9      137.58      139.72     38.48 o
   9   6   9        0.67      -50.79     50.79 o
  10   6   9     5684.21     5443.39    168.88 o
  11   6   9      148.90      166.88     99.49 o
  12   6   9      475.28      401.06     83.30 o
  13   6   9       49.16       98.32     77.02 o
  14   6   9       14.41      131.36     86.09 o
 -15   7   9      104.29      120.84     67.32 o
 -14   7   9        2.18        1.46     62.15 o
 -13   7   9       17.61      -45.99     56.95 o
 -12   7   9      983.33      958.17     76.39 o
 -11   7   9      144.86       56.60     52.21 o
 -10   7   9     7545.29     7595.97    222.86 o
  -9   7   9     3415.44     3149.28    103.92 o
  -8   7   9     2297.92     2073.48     89.76 o
  -7   7   9      427.76      430.03     38.44 o
  -6   7   9       80.43       72.06     28.52 o
  -5   7   9     3839.42     3992.28     77.57 o
  -4   7   9     8771.32     8961.92    112.76 o
  -3   7   9      214.51      223.15     27.90 o
  -2   7   9     1298.40     1467.57     35.80 o
  -1   7   9      105.67      102.42     16.71 o
   0   7   9      365.70      322.37     21.08 o
   1   7   9     4050.40     4098.04     52.27 o
   2   7   9      282.90      258.97     22.75 o
   3   7   9    14507.49    15385.24    137.78 o
   4   7   9     2270.81     2225.69     35.06 o
   5   7   9     4222.99     4126.83     61.91 o
   6   7   9     4250.86     3994.08     81.91 o
   7   7   9      365.65      333.58     49.11 o
   8   7   9      615.57      492.41     54.22 o
   9   7   9      248.96      236.11     82.79 o
  10   7   9      253.76      421.96    118.75 o
  11   7   9     1228.76     1329.02    152.98 o
  12   7   9      771.75      643.29    137.69 o
  13   7   9       64.45      251.18    123.48 o
  14   7   9      140.96      291.84    183.06 o
 -14   8   9       74.14      122.04    153.88 o
 -13   8   9      105.41       90.20    143.27 o
 -12   8   9        4.93       31.84    127.35 o
 -11   8   9     6267.14     5921.68    328.98 o
 -10   8   9      280.76      307.76    132.65 o
  -9   8   9     1639.69     1533.48    175.10 o
  -8   8   9     3977.22     3768.20    140.61 o
  -7   8   9        2.26       36.23     52.02 o
  -6   8   9        4.00      -27.69     33.20 o
  -5   8   9       36.83       33.98     27.81 o
  -4   8   9     1566.03     1605.27     65.02 o
  -3   8   9      802.64      754.38     28.75 o
  -2   8   9       96.42      125.46     19.17 o
  -1   8   9    14350.84    15241.38    175.49 o
   0   8   9      111.83      170.78     21.39 o
   1   8   9    16519.15    17388.66    174.38 o
   2   8   9     7304.13     7585.93     95.51 o
   3   8   9     4149.37     3927.63     57.80 o
   4   8   9     8569.74     9042.25    101.89 o
   5   8   9       17.15       -3.20     27.29 o
   6   8   9     2097.42     2059.75     74.98 o
   7   8   9        0.72       -1.83     42.43 o
   8   8   9      163.28      161.12     83.16 o
   9   8   9     1832.84     2024.94    162.80 o
  10   8   9      940.71     1028.99    145.08 o
  11   8   9     2169.76     2412.71    184.81 o
  12   8   9     2759.94     2595.54    193.76 o
  13   8   9      249.96      442.32    136.41 o
  14   8   9      634.15     1045.97    161.63 o
 -14   9   9      690.24      588.98    185.72 o
 -13   9   9     2533.83     2679.61    265.31 o
 -12   9   9       21.09      148.57    143.27 o
 -11   9   9     2253.95     2387.78    233.47 o
 -10   9   9      983.61      769.39    159.19 o
  -9   9   9     1713.05     1469.81    180.41 o
  -8   9   9      466.45      329.75     69.69 o
  -7   9   9     6504.97     5868.10    172.71 o
  -6   9   9        6.12        5.13     50.51 o
  -5   9   9     8967.73     8460.19    269.40 o
  -4   9   9     1369.75     1362.46     62.12 o
  -3   9   9      275.01      333.11     24.38 o
  -2   9   9      885.94      894.17     36.84 o
  -1   9   9    11145.91    11095.49    140.17 o
   0   9   9     1002.08     1006.53     45.48 o
   1   9   9    11068.78    10793.62    126.32 o
   2   9   9     8159.53     8224.50    122.24 o
   3   9   9      242.50      198.44     37.18 o
   4   9   9      347.82      350.64     37.51 o
   5   9   9      306.89      365.20     42.32 o
   6   9   9     1318.63     1256.31     61.94 o
   7   9   9      210.13      227.76     64.78 o
   8   9   9     5157.82     4984.62    227.12 o
   9   9   9     4136.47     3953.81    212.63 o
  10   9   9      281.92      184.08    112.49 o
  11   9   9        0.29       72.46    113.86 o
  12   9   9        3.08      -70.97    238.78 o
  13   9   9       61.18      105.37    238.78 o
 -14  10   9     2063.33     2255.12    270.61 o
 -13  10   9      326.38      148.57    164.49 o
 -12  10   9     3873.74     3417.17    291.84 o
 -11  10   9      299.65      222.86    148.57 o
 -10  10   9      226.03      313.06    143.27 o
  -9  10   9       71.68       58.37    122.04 o
  -8  10   9     7090.12     7115.57    344.90 o
  -7  10   9        1.61       -6.72     50.51 o
  -6  10   9     3261.20     2912.02    113.26 o
  -5  10   9     1620.17     1615.64     83.25 o
  -4  10   9     2280.30     2127.58     84.94 o
  -3  10   9     1528.06     1445.04     56.53 o
  -2  10   9     5070.77     5036.21    101.75 o
  -1  10   9      583.00      534.70     44.66 o
   0  10   9     7493.33     7255.00    129.40 o
   1  10   9     6146.47     6563.52    121.42 o
   2  10   9     3930.11     3864.25     77.87 o
   3  10   9      160.81      231.96     44.21 o
   4  10   9       66.44      103.62     29.86 o
   5  10   9      148.54      123.66     38.90 o
   6  10   9     2429.65     2388.74     98.60 o
   7  10   9     4738.83     4627.75    126.45 o
   8  10   9     2931.18     3063.39    186.00 o
   9  10   9     8367.42     7938.96    292.94 o
  10  10   9      220.77      306.83    122.69 o
  11  10   9      133.64      179.12    193.68 o
  12  10   9      358.19      309.72    299.80 o
  13  10   9     1278.96     1449.71    180.56 o
 -13  11   9        2.47      -68.98    153.88 o
 -12  11   9     3228.64     3602.89    307.76 o
 -11  11   9      266.20      270.61    153.88 o
 -10  11   9     3555.51     3825.75    291.84 o
  -9  11   9     2710.20     2594.72    238.78 o
  -8  11   9     1910.60     2122.47    206.94 o
  -7  11   9      137.86      165.82     60.05 o
  -6  11   9      286.39      257.06     56.45 o
  -5  11   9      176.27      220.20     48.31 o
  -4  11   9     4499.68     4237.24    121.31 o
  -3  11   9      127.33      122.04     75.04 o
  -2  11   9     4748.08     4678.38    110.42 o
  -1  11   9     2654.10     2778.33     81.50 o
   0  11   9       24.50       18.22     37.20 o
   1  11   9        3.22       17.95     35.93 o
   2  11   9     6611.19     7021.95    130.19 o
   3  11   9      716.00      873.64     56.94 o
   4  11   9      221.05      237.51     50.14 o
   5  11   9     8906.65     8410.70    139.69 o
   6  11   9     1996.84     2061.47     75.82 o
   7  11   9      322.70      288.46     66.74 o
   8  11   9      966.24     1212.83    142.28 o
   9  11   9     1296.11     1232.01    201.63 o
  10  11   9      186.98       31.51    113.86 o
  11  11   9     3782.83     3739.87    231.79 o
  12  11   9      121.52      278.95    138.38 o
  13  11   9      685.29      792.16    241.43 o
 -13  12   9       38.46      -53.06    169.80 o
 -12  12   9      568.82      785.31    201.63 o
 -11  12   9     1466.63     1501.65    222.86 o
 -10  12   9        8.87       90.20    137.96 o
  -9  12   9     1223.87     1496.34    196.33 o
  -8  12   9      384.79      514.70    148.57 o
  -7  12   9     4153.64     4162.01    145.36 o
  -6  12   9     1744.11     1872.30    140.61 o
  -5  12   9     2024.77     1896.58     85.43 o
  -4  12   9       77.36       84.90    111.43 o
  -3  12   9     4579.48     4751.79    195.11 o
  -2  12   9      375.96      454.04    124.69 o
  -1  12   9     3217.74     3570.86    104.52 o
   0  12   9     2525.05     2730.19    119.81 o
   1  12   9        6.88      -10.28     36.54 o
   2  12   9     2134.18     2188.07     87.54 o
   3  12   9     3798.64     3844.32     99.74 o
   4  12   9     6873.31     7165.26    151.18 o
   5  12   9     2720.30     2854.97    116.29 o
   6  12   9     3080.08     2978.56    138.00 o
   7  12   9      116.87      175.10    153.88 o
   8  12   9     3317.18     3155.08    297.15 o
   9  12   9      177.88      203.08    117.79 o
  10  12   9     2223.47     2141.47    187.41 o
  11  12   9       16.62       46.85    180.41 o
  12  12   9      413.84      628.68    152.14 o
 -12  13   9      381.25      541.23    196.33 o
 -11  13   9      475.78      657.96    185.72 o
 -10  13   9       94.92      270.61    153.88 o
  -9  13   9       49.19     -100.82    132.65 o
  -8  13   9      205.08      291.84    148.57 o
  -7  13   9        4.94     -106.12    116.74 o
  -6  13   9      468.64      448.03     61.70 o
  -5  13   9     2582.39     3061.66    238.78 o
  -4  13   9       33.14       15.92    111.43 o
  -3  13   9     2151.97     1979.07    140.66 o
  -2  13   9      808.01      744.59    103.13 o
  -1  13   9     1194.88     1231.37    118.14 o
   0  13   9     1932.71     2189.58    113.11 o
   1  13   9      258.35      275.92    137.96 o
   2  13   9      270.83      301.72     61.09 o
   3  13   9     2514.66     2637.16    244.08 o
   4  13   9     2372.14     2603.48    286.53 o
   5  13   9      238.95      299.27     65.80 o
   6  13   9      697.65      758.28    119.61 o
   7  13   9        1.87       30.89     98.01 o
   8  13   9      485.61      496.25    130.00 o
   9  13   9      107.95      156.00    123.62 o
  10  13   9       52.70       66.03    125.35 o
  11  13   9       45.97      -19.93    129.35 o
  12  13   9       14.59       17.01    153.88 o
 -12  14   9      187.64      185.72    185.72 o
 -11  14   9      633.22      604.90    191.02 o
 -10  14   9      519.84      530.62    185.72 o
  -9  14   9     3372.55     3369.42    286.53 o
  -8  14   9       17.41      -95.51    132.65 o
  -7  14   9      363.36      281.23    148.57 o
  -6  14   9       39.90       90.20    132.65 o
  -5  14   9      624.07      403.27    148.57 o
  -4  14   9     3267.07     3255.94    179.98 o
  -3  14   9     3873.10     4018.37    191.24 o
  -2  14   9      346.65      239.09     95.62 o
  -1  14   9      257.11      171.75     91.87 o
   0  14   9      708.88      780.80    137.96 o
   1  14   9       96.74      164.49    127.35 o
   2  14   9      849.98      902.05    175.10 o
   3  14   9      633.79      599.60    169.80 o
   4  14   9     5674.87     5078.00    334.29 o
   5  14   9     1304.47     1572.64     97.33 o
   6  14   9      317.29      243.20    172.45 o
   7  14   9     1732.76     1790.07    160.53 o
   8  14   9      392.29      128.77    118.75 o
   9  14   9       10.92     -164.49    164.49 o
  10  14   9      700.03      495.56    148.57 o
  11  14   9       32.32       33.65    138.18 o
 -11  15   9      388.30      212.25    185.72 o
 -10  15   9       81.61       26.53    159.19 o
  -9  15   9      333.62      111.43    159.19 o
  -8  15   9      249.25      201.63    159.19 o
  -7  15   9     3555.19     3215.54    270.61 o
  -6  15   9      312.62      228.17    148.57 o
  -5  15   9      301.93       95.51    143.27 o
  -4  15   9      350.70      382.42    104.26 o
  -3  15   9      545.49      515.09    201.63 o
  -2  15   9       45.17       42.90     88.11 o
  -1  15   9     1119.31     1008.83    127.57 o
   0  15   9     2517.67     2665.31    172.47 o
   1  15   9      926.33      939.19    180.41 o
   2  15   9      151.14      153.88    148.57 o
   3  15   9        6.03     -132.65    132.65 o
   4  15   9      566.10      493.47    185.72 o
   5  15   9       57.80      -30.61     89.99 o
   6  15   9       63.83       99.65    102.84 o
   7  15   9     1636.36     1797.63    167.01 o
   8  15   9      175.42        2.22    161.84 o
   9  15   9        1.63     -148.57    148.57 o
  10  15   9     1428.03     1406.14    374.08 o
 -10  16   9      749.75      339.59    196.33 o
  -9  16   9        0.09       31.84    164.49 o
  -8  16   9     3526.25     3035.13    286.53 o
  -7  16   9      474.04      318.37    164.49 o
  -6  16   9     5646.32     5826.17    355.51 o
  -5  16   9      249.42      324.76    110.26 o
  -4  16   9       93.95      202.31    103.13 o
  -3  16   9      422.87      372.94    124.69 o
  -2  16   9     2404.32     2368.28    168.72 o
  -1  16   9     3711.84     3703.80    204.46 o
   0  16   9     3040.18     3077.93    193.20 o
   1  16   9      538.21      509.39    169.80 o
   2  16   9     5762.46     5635.15    355.51 o
   3  16   9     1154.46     1231.03    217.55 o
   4  16   9      558.74      397.96    191.02 o
   5  16   9      855.22      987.16    134.47 o
   6  16   9     1498.93     1525.85    157.82 o
   7  16   9     2267.09     2502.82    193.71 o
   8  16   9     2104.72     2263.33    267.96 o
   9  16   9      905.60      870.05    164.90 o
  -9  17   9      102.34      148.57    175.10 o
  -8  17   9      273.95      175.10    175.10 o
  -7  17   9      444.90      344.90    180.41 o
  -6  17   9      346.13      196.33    164.49 o
  -5  17   9      310.39      193.68    112.56 o
  -4  17   9      564.53      673.48    127.40 o
  -3  17   9      997.82      969.34    138.67 o
  -2  17   9      963.47     1261.78    144.42 o
  -1  17   9     1245.98     1372.55    151.64 o
   0  17   9       67.23       63.40    119.39 o
   1  17   9      802.22      689.80    191.02 o
   2  17   9     3724.87     3777.99    318.37 o
   3  17   9      662.39     1045.31    217.55 o
   4  17   9      220.83      206.94    185.72 o
   5  17   9     1551.71     1321.24    254.70 o
   6  17   9      736.98      562.45    238.78 o
   7  17   9      700.59      691.67    148.22 o
   8  17   9      700.81      392.23    214.90 o
   9  17   9      744.56      726.71    165.89 o
  -8  18   9       31.62      -74.29    175.10 o
  -7  18   9      632.30      647.35    212.25 o
  -6  18   9       25.59      -66.19    159.19 o
  -5  18   9      192.29       -6.12    110.26 o
  -4  18   9       60.55      117.99    110.64 o
  -3  18   9     2338.74     2575.42    189.23 o
  -2  18   9      931.01      871.51    140.36 o
  -1  18   9      328.90      335.87    125.32 o
   0  18   9      142.90       53.06    116.31 o
   1  18   9      179.83      122.04    169.80 o
   2  18   9     3255.66     2987.37    291.84 o
   3  18   9     2245.43     2520.43    291.84 o
   4  18   9      400.53      260.00    206.94 o
   5  18   9     2576.24     2589.41    323.68 o
   6  18   9      425.64      175.10    233.47 o
   7  18   9       32.88      -42.45    238.78 o
  -7  19   9       68.79       10.61    180.41 o
  -6  19   9      128.46      107.57    135.31 o
  -5  19   9      440.82      633.03    140.66 o
  -4  19   9        0.32       56.88    119.89 o
  -3  19   9        1.65      -65.53    112.37 o
  -2  19   9      305.23      280.78    132.84 o
  -1  19   9      206.23      191.71    129.40 o
   0  19   9      600.09      557.15    196.33 o
   1  19   9        3.70     -159.19    159.19 o
   2  19   9      270.97      328.98    201.63 o
   3  19   9       22.01     -100.82    191.02 o
   4  19   9       19.23     -148.57    191.02 o
   5  19   9       33.48     -206.94    206.94 o
   6  19   9       67.64     -222.86    222.86 o
  -5  20   9      394.77      542.08    151.92 o
  -4  20   9     1260.81     1350.21    172.59 o
  -3  20   9      173.43      126.59    132.65 o
  -2  20   9        9.34      -85.29    204.29 o
  -1  20   9     1166.22     1406.29    176.23 o
   0  20   9      952.40     1156.74    238.78 o
   1  20   9      394.86      461.64    212.25 o
   2  20   9      257.31       37.14    201.63 o
   3  20   9      743.87      594.29    238.78 o
   4  20   9      613.73      642.05    249.39 o
  -1  21   9      121.38       37.14    180.41 o
   0  21   9        0.39     -164.49    164.49 o
 -15   0  10      560.00      482.86    132.65 o
 -14   0  10       28.40      185.72    111.43 o
 -13   0  10      112.55      281.23    106.12 o
 -12   0  10      506.34      440.41    106.12 o
 -11   0  10    11236.75    11157.44    262.91 o
 -10   0  10     1492.41     1400.52     91.41 o
  -9   0  10     5016.91     5322.63    128.38 o
  -8   0  10      420.96      506.49     37.61 o
  -7   0  10      839.67      806.80     36.19 o
  -6   0  10     2948.05     3348.75     68.72 o
  -5   0  10    17821.46    17339.31    206.64 o
  -4   0  10      963.69     1194.51     41.55 o
  -3   0  10    41586.40    42286.11    361.02 o
  -2   0  10    21109.27    21213.97    207.10 o
  -1   0  10    33581.71    35121.01    329.23 o
   0   0  10       60.39       88.14     22.46 o
   1   0  10     1471.28     1037.11     36.33 o
   2   0  10     1251.65     1320.90     40.90 o
   3   0  10    13716.81    14253.34    173.97 o
   4   0  10     3871.18     3597.84     85.62 o
   5   0  10    15318.05    13474.31    484.26 o
   6   0  10     1829.90     2108.30     90.17 o
   7   0  10      280.98      333.91     59.74 o
   8   0  10       17.10       75.40     48.25 o
   9   0  10     4890.22     4488.32    137.74 o
  10   0  10    15319.04    14341.06    261.49 o
  11   0  10     5355.03     5040.23    189.39 o
  12   0  10     2542.81     2490.58    148.22 o
  13   0  10      132.65      129.80     89.99 o
  14   0  10      933.83      888.48    120.51 o
  15   0  10       62.43       63.95    230.82 o
 -15   1  10      168.48      227.94     88.11 o
 -14   1  10        1.33      -26.53     71.29 o
 -13   1  10      963.20      926.22     92.86 o
 -12   1  10       46.91       64.54     53.90 o
 -11   1  10     1412.32     1446.43     76.59 o
 -10   1  10     3184.30     3286.60     81.92 o
  -9   1  10     1238.43     1412.23     42.75 o
  -8   1  10     4257.47     4516.78     57.83 o
  -7   1  10     2363.87     2332.89     40.28 o
  -6   1  10     6433.63     6019.77     74.90 o
  -5   1  10       12.61        6.78     13.42 o
  -4   1  10     9749.76     9877.42     97.15 o
  -3   1  10      229.52      235.82     14.37 o
  -2   1  10     5724.20     5820.43     56.03 o
  -1   1  10     7657.37     7968.32     70.19 o
   0   1  10      822.30     1071.12     26.28 o
   1   1  10    10577.04    11268.72    112.84 o
   2   1  10    10974.80    10820.78     89.00 o
   3   1  10     2351.55     2683.79     41.51 o
   4   1  10     2061.84     1804.52     69.51 o
   5   1  10    11090.06    11876.53    129.56 o
   6   1  10      144.57      155.47     29.18 o
   7   1  10       11.94      -15.29     30.99 o
   8   1  10      406.97      311.73     46.88 o
   9   1  10     2213.73     2038.69     86.07 o
  10   1  10      737.76      684.87     53.45 o
  11   1  10     2189.42     2146.70     81.51 o
  12   1  10        2.63       -9.49     53.97 o
  13   1  10      411.13      469.04     88.28 o
  14   1  10     1040.23     1057.01    107.81 o
  15   1  10       18.57      113.90     87.97 o
 -15   2  10      120.41      132.29     82.29 o
 -14   2  10     2097.20     2352.29    129.40 o
 -13   2  10     1256.79     1364.15     87.00 o
 -12   2  10     1909.97     1996.54     94.81 o
 -11   2  10      314.59      346.62     49.88 o
 -10   2  10       71.10      118.18     42.54 o
  -9   2  10     1072.96     1006.66     49.12 o
  -8   2  10     4532.68     4531.66     68.56 o
  -7   2  10     1022.27      983.34     29.60 o
  -6   2  10     2811.34     2914.88     47.48 o
  -5   2  10      892.76      896.43     28.19 o
  -4   2  10     1742.54     1627.02     28.70 o
  -3   2  10        9.35       -7.32     11.81 o
  -2   2  10     1313.57     1388.79     25.23 o
  -1   2  10     6001.87     5786.59     54.09 o
   0   2  10    47069.13    49695.62    319.30 o
   1   2  10    24104.53    23809.76    179.30 o
   2   2  10     5725.76     5691.96     56.54 o
   3   2  10        8.75       26.65     16.06 o
   4   2  10       21.06        7.24     21.62 o
   5   2  10     4393.07     4323.01     82.25 o
   6   2  10      178.78      186.93     29.10 o
   7   2  10    10288.47     9587.51    120.91 o
   8   2  10      327.73      296.70     37.12 o
   9   2  10       59.89       24.03     39.80 o
  10   2  10      126.03      130.72     76.59 o
  11   2  10      157.08      155.52     78.41 o
  12   2  10        2.64       68.02     71.11 o
  13   2  10     3390.70     3712.12    253.15 o
  14   2  10      353.27      528.16     95.86 o
  15   2  10     1499.24     1826.79    130.04 o
 -15   3  10       26.23       -1.94     76.85 o
 -14   3  10      366.88      279.60    100.82 o
 -13   3  10      763.73      716.21     75.11 o
 -12   3  10        1.01       38.53     53.42 o
 -11   3  10      296.75      254.63     55.75 o
 -10   3  10      102.00      103.78     41.26 o
  -9   3  10      793.67      820.58     53.02 o
  -8   3  10     1606.41     1699.73     53.31 o
  -7   3  10       92.45      105.07     17.65 o
  -6   3  10      876.86      967.54     28.16 o
  -5   3  10      276.04      288.33     20.63 o
  -4   3  10      118.78      118.87     14.53 o
  -3   3  10      867.09      905.28     20.87 o
  -2   3  10      503.44      518.99     16.97 o
  -1   3  10       19.08       76.59     13.38 o
   0   3  10     2795.14     2741.86     34.98 o
   1   3  10      807.75      834.72     23.48 o
   2   3  10       91.12       76.12     16.38 o
   3   3  10      305.41      274.61     21.72 o
   4   3  10       54.58       58.80     18.11 o
   5   3  10     3190.61     3041.07     49.61 o
   6   3  10      344.43      290.22     30.69 o
   7   3  10      718.35      763.24     40.09 o
   8   3  10      728.02      786.93     51.84 o
   9   3  10      119.15       94.85     43.26 o
  10   3  10      108.10       31.08     62.36 o
  11   3  10      120.97      149.17     68.51 o
  12   3  10      565.15      529.20    140.41 o
  13   3  10        7.60       99.10     76.78 o
  14   3  10       60.61      270.26    123.90 o
  15   3  10       19.20      214.02    172.18 o
 -15   4  10        1.61      -67.65     74.76 o
 -14   4  10     1234.58     1248.64     88.92 o
 -13   4  10        2.88      -10.56     57.77 o
 -12   4  10     1944.66     2212.53    100.56 o
 -11   4  10     1777.89     1606.39     82.07 o
 -10   4  10     1323.02     1508.50     65.75 o
  -9   4  10      702.58      718.76     45.49 o
  -8   4  10     3910.32     3666.75     96.06 o
  -7   4  10     1421.99     1474.26     48.91 o
  -6   4  10     3843.85     3697.86     44.35 o
  -5   4  10     1363.23     1235.79     26.02 o
  -4   4  10     2165.41     2346.73     34.62 o
  -3   4  10     2017.39     2009.51     37.28 o
  -2   4  10       38.63       19.20     16.73 o
  -1   4  10    11537.76    11670.76    111.62 o
   0   4  10     7280.12     6495.62     64.80 o
   1   4  10     3318.38     3461.02     40.74 o
   2   4  10     9183.30     9434.13     89.31 o
   3   4  10     1051.27      941.96     25.48 o
   4   4  10      149.70      224.03     20.73 o
   5   4  10     2087.29     2090.95     45.53 o
   6   4  10     1398.38     1256.65     42.77 o
   7   4  10     1484.30     1473.94     58.43 o
   8   4  10      719.47      734.18     55.08 o
   9   4  10     2024.67     2159.60     83.84 o
  10   4  10      204.72      228.30     61.31 o
  11   4  10      921.94      852.04    115.59 o
  12   4  10      698.72      696.53    141.66 o
  13   4  10     1783.05     1751.41    120.38 o
  14   4  10      104.53      203.65    118.34 o
 -15   5  10      140.27       72.27     66.18 o
 -14   5  10       69.07      108.18     64.19 o
 -13   5  10      565.83      501.70     69.38 o
 -12   5  10        1.00      -32.63     60.22 o
 -11   5  10       11.88       55.12     48.69 o
 -10   5  10       11.22       19.90     45.02 o
  -9   5  10     1183.34     1086.99     56.04 o
  -8   5  10      366.05      377.60     38.36 o
  -7   5  10     7167.17     6776.32    109.60 o
  -6   5  10     6156.91     6625.15    130.91 o
  -5   5  10     2192.07     2249.67     47.49 o
  -4   5  10       47.91       58.00     16.65 o
  -3   5  10      626.20      705.17     23.86 o
  -2   5  10      332.48      334.83     19.99 o
  -1   5  10     2447.90     2168.56     33.51 o
   0   5  10     4334.93     4834.73     66.86 o
   1   5  10      823.78      754.44     25.19 o
   2   5  10       41.00       59.40     17.97 o
   3   5  10     9341.23    10030.25     98.59 o
   4   5  10     3006.92     3080.22     56.21 o
   5   5  10     4757.13     4710.07     65.24 o
   6   5  10     2062.50     1991.14     59.02 o
   7   5  10     6808.50     6228.73    123.40 o
   8   5  10      982.95      957.96     64.10 o
   9   5  10      856.89     1010.44     73.89 o
  10   5  10     3758.64     3706.17    142.93 o
  11   5  10     1106.42     1190.91    100.75 o
  12   5  10      583.61      572.13    112.34 o
  13   5  10       67.85       66.71     78.01 o
  14   5  10     1033.86     1164.17    113.06 o
 -15   6  10      249.69      112.49     77.11 o
 -14   6  10        3.29      -46.07     68.94 o
 -13   6  10      636.56      633.09     82.60 o
 -12   6  10     1070.48     1002.47     86.69 o
 -11   6  10     9255.04     8943.13    323.68 o
 -10   6  10     1800.17     1680.12     94.01 o
  -9   6  10     3087.36     3039.00    217.55 o
  -8   6  10      722.81      834.08     45.07 o
  -7   6  10      458.39      444.10     36.05 o
  -6   6  10       59.73       24.43     24.42 o
  -5   6  10     4812.92     4827.79     69.68 o
  -4   6  10      673.01      689.87     22.00 o
  -3   6  10    35866.72    36051.89    287.70 o
  -2   6  10       33.27       44.58     15.29 o
  -1   6  10     6041.69     5770.90     56.42 o
   0   6  10    10342.96    10378.33     90.33 o
   1   6  10       14.66        0.36     13.93 o
   2   6  10    10096.58    10455.87    114.83 o
   3   6  10     7291.07     6719.94     72.19 o
   4   6  10     2999.16     2859.81     51.58 o
   5   6  10     7496.01     7662.95    107.68 o
   6   6  10     1319.85     1189.61     49.52 o
   7   6  10      482.09      415.87     63.18 o
   8   6  10       72.94       61.96     40.85 o
   9   6  10     4488.38     4475.92    176.93 o
  10   6  10     5820.55     5801.81    176.64 o
  11   6  10     1698.77     1988.52    116.55 o
  12   6  10     3622.42     3369.69    251.32 o
  13   6  10      614.29      749.44    151.63 o
  14   6  10      240.47      371.98     93.66 o
 -14   7  10       14.12       19.10     62.15 o
 -13   7  10      659.60      750.21     76.39 o
 -12   7  10     1118.57     1043.67     81.14 o
 -11   7  10      153.97      193.75     57.40 o
 -10   7  10     5957.42     6080.39    305.10 o
  -9   7  10       76.32      126.66     90.20 o
  -8   7  10      146.16      111.43     37.94 o
  -7   7  10      112.90       60.05     33.70 o
  -6   7  10      574.70      629.06     31.25 o
  -5   7  10     1366.21     1311.57     62.71 o
  -4   7  10    13558.45    13506.50    144.73 o
  -3   7  10       95.26       66.86     25.77 o
  -2   7  10    21781.56    22035.84    209.03 o
  -1   7  10     4757.06     4619.65     71.21 o
   0   7  10       38.33       48.35     19.06 o
   1   7  10       35.73       45.88     18.47 o
   2   7  10    14816.90    15380.39    132.38 o
   3   7  10     4514.96     4235.61     49.34 o
   4   7  10     1280.95     1215.37     33.83 o
   5   7  10     3451.58     3456.57     81.57 o
   6   7  10      386.16      479.18     46.89 o
   7   7  10     6692.98     6234.40    129.43 o
   8   7  10      945.20      808.92    128.47 o
   9   7  10     4152.44     4135.26    217.97 o
  10   7  10     3566.93     3554.53    211.41 o
  11   7  10     3301.36     3359.48    212.29 o
  12   7  10     1189.41     1450.32    165.42 o
  13   7  10      616.85      707.05    164.49 o
  14   7  10      320.38      545.63    143.54 o
 -14   8  10     1907.85     2361.24    260.00 o
 -13   8  10      174.95      387.35    159.19 o
 -12   8  10      898.78      917.97    180.41 o
 -11   8  10      184.89      175.10    137.96 o
 -10   8  10      283.03      392.66    137.96 o
  -9   8  10       87.27      -95.51     95.51 o
  -8   8  10     5147.92     5226.57    281.23 o
  -7   8  10      227.13      174.17     60.86 o
  -6   8  10     5672.66     5528.05    188.37 o
  -5   8  10       27.78       41.09     29.16 o
  -4   8  10      420.68      441.23     27.59 o
  -3   8  10     1650.30     1811.88     41.21 o
  -2   8  10     4627.70     4287.49     70.95 o
  -1   8  10     3483.39     3748.51     53.63 o
   0   8  10     7650.01     7819.04    120.37 o
   1   8  10      441.93      464.59     27.66 o
   2   8  10     2250.84     2381.91     70.19 o
   3   8  10     1258.61     1276.37     40.41 o
   4   8  10       40.24       66.82     27.24 o
   5   8  10      246.96      250.76     34.12 o
   6   8  10     1202.86     1032.36     45.08 o
   7   8  10     2135.35     2176.23     82.02 o
   8   8  10       50.32      114.17     99.61 o
   9   8  10     4075.52     3858.99    216.49 o
  10   8  10       20.25      -69.95    103.65 o
  11   8  10        9.78       25.57    115.67 o
  12   8  10      239.75      406.90    132.35 o
  13   8  10     1677.56     1707.24    286.53 o
  14   8  10      560.70      837.08    156.80 o
 -14   9  10      215.67      451.02    185.72 o
 -13   9  10     1080.78      960.42    201.63 o
 -12   9  10      200.52      164.49    148.57 o
 -11   9  10        5.04       53.06    132.65 o
 -10   9  10       49.28     -111.43    111.43 o
  -9   9  10      152.74      302.45    132.65 o
  -8   9  10     1763.42     1411.44    169.80 o
  -7   9  10     4434.00     4207.95    147.22 o
  -6   9  10       68.35       56.07     50.51 o
  -5   9  10      627.11      659.00     64.82 o
  -4   9  10      285.47      302.22     47.14 o
  -3   9  10      157.61      189.99     28.19 o
  -2   9  10     3577.56     3836.56     93.34 o
  -1   9  10      679.19      627.74     31.08 o
   0   9  10      989.15     1104.59     38.85 o
   1   9  10     3636.61     3651.47     65.18 o
   2   9  10      776.66      845.40     44.58 o
   3   9  10     1545.93     1718.49     62.54 o
   4   9  10      117.01       41.57     32.97 o
   5   9  10      300.71      332.60     52.89 o
   6   9  10      958.72     1010.13     76.07 o
   7   9  10     1033.47     1025.26     79.56 o
   8   9  10     3801.13     3893.10    310.41 o
   9   9  10      382.21      366.85    137.96 o
  10   9  10      308.89      470.89    127.58 o
  11   9  10      126.15      276.44    124.50 o
  12   9  10      393.13      312.85    220.21 o
  13   9  10      249.75      435.62    185.72 o
 -13  10  10      411.31      313.06    169.80 o
 -12  10  10      239.04       58.37    153.88 o
 -11  10  10      146.73       47.76    137.96 o
 -10  10  10      164.22      254.70    143.27 o
  -9  10  10      399.01      424.49    143.27 o
  -8  10  10       29.12       21.22    116.74 o
  -7  10  10      148.96       75.69     58.65 o
  -6  10  10     1221.09     1199.19     88.30 o
  -5  10  10     5028.95     5147.54    177.76 o
  -4  10  10     2686.55     2604.93    101.67 o
  -3  10  10     4812.38     4546.17    114.61 o
  -2  10  10     3482.83     3669.77     92.55 o
  -1  10  10     1592.28     1543.81     50.46 o
   0  10  10     2632.56     2567.94     65.18 o
   1  10  10     3377.92     3216.56     71.15 o
   2  10  10       59.07       34.73     32.71 o
   3  10  10        3.53      -27.20     40.84 o
   4  10  10     1631.55     1685.28     57.69 o
   5  10  10     2302.09     2351.42     75.96 o
   6  10  10       32.31       23.66     42.95 o
   7  10  10      305.78      416.48    105.96 o
   8  10  10     8552.45     8373.05    294.32 o
   9  10  10       27.29      116.07    222.86 o
  10  10  10      121.07      262.58    169.80 o
  11  10  10      198.43      346.05    131.52 o
  12  10  10        7.10      -36.92    140.61 o
  13  10  10     1290.73     1698.59    509.39 o
 -13  11  10     1222.25     1517.56    238.78 o
 -12  11  10      112.28      366.13    175.10 o
 -11  11  10      370.73      424.49    164.49 o
 -10  11  10      259.99      382.04    153.88 o
  -9  11  10     3342.18     2929.00    254.70 o
  -8  11  10       65.18      175.10    132.65 o
  -7  11  10     6262.60     5889.85    318.37 o
  -6  11  10      804.83      788.98     73.71 o
  -5  11  10      303.88      243.00     56.45 o
  -4  11  10     2834.19     2740.57    116.74 o
  -3  11  10      195.23      211.53     41.30 o
  -2  11  10     1521.03     1478.51    124.27 o
  -1  11  10     4577.25     4543.39    116.81 o
   0  11  10      668.71      704.57     47.44 o
   1  11  10     5520.71     5695.27    186.68 o
   2  11  10     1899.47     1949.12     75.52 o
   3  11  10      213.41      303.19     48.80 o
   4  11  10      135.35       84.11     37.56 o
   5  11  10     1730.88     1789.02     72.11 o
   6  11  10     1394.02     1243.23     81.67 o
   7  11  10      371.28      666.32    117.79 o
   8  11  10      913.94      758.15    318.37 o
   9  11  10     1739.34     1845.61    241.43 o
  10  11  10      843.81      611.53    139.39 o
  11  11  10      301.47      370.34    137.31 o
  12  11  10      303.33      281.50    142.28 o
 -12  12  10      382.81      339.59    180.41 o
 -11  12  10     2423.27     2090.63    244.08 o
 -10  12  10        3.13      -31.84    137.96 o
  -9  12  10     4601.79     4860.45    318.37 o
  -8  12  10     1211.50     1321.24    191.02 o
  -7  12  10      125.33       90.20    132.65 o
  -6  12  10       84.82       83.53     56.45 o
  -5  12  10     6615.84     6575.24    225.51 o
  -4  12  10       22.18      -39.88     39.88 o
  -3  12  10      865.61      953.27     57.96 o
  -2  12  10     1663.27     1714.41    129.40 o
  -1  12  10       69.85      153.88     82.54 o
   0  12  10       66.70      128.60     68.37 o
   1  12  10     2694.05     2726.89    137.32 o
   2  12  10      745.24      752.48     66.63 o
   3  12  10     3015.09     3075.22    125.48 o
   4  12  10     2771.52     2776.75    132.42 o
   5  12  10     1632.41     1626.70    101.76 o
   6  12  10     2244.43     2277.34     99.77 o
   7  12  10       24.81      -10.61    151.23 o
   8  12  10       48.20       58.20    107.67 o
   9  12  10      394.33      476.62    267.96 o
  10  12  10      866.01      839.76    152.14 o
  11  12  10      274.32      346.31    175.10 o
  12  12  10       20.87       30.78    132.45 o
 -12  13  10     1070.05     1183.28    228.17 o
 -11  13  10      196.92       90.20    159.19 o
 -10  13  10     1829.12     1904.91    244.08 o
  -9  13  10      838.66      780.01    180.41 o
  -8  13  10     3527.90     3438.40    275.92 o
  -7  13  10       40.09       15.92    127.35 o
  -6  13  10       16.67      -28.40     55.90 o
  -5  13  10      141.80      136.19     53.42 o
  -4  13  10    16224.40    16481.39    416.47 o
  -3  13  10     1387.07     1390.77    127.40 o
  -2  13  10     3559.92     3517.46    181.94 o
  -1  13  10      121.78      183.06     90.05 o
   0  13  10      235.58      342.86     97.34 o
   1  13  10       78.96      -79.59    122.04 o
   2  13  10      634.46      645.84     55.86 o
   3  13  10     3145.94     3524.73    110.91 o
   4  13  10     1671.80     1830.17    114.68 o
   5  13  10     5079.12     5200.12    219.18 o
   6  13  10     3844.63     3967.71    199.80 o
   7  13  10      119.01       98.69    135.31 o
   8  13  10     1002.58     1075.26    146.17 o
   9  13  10      712.00      740.25    151.23 o
  10  13  10      157.13      199.15    283.88 o
  11  13  10     1021.85     1198.10    352.86 o
 -11  14  10      120.62      100.82    175.10 o
 -10  14  10       54.02       84.90    159.19 o
  -9  14  10      663.33      764.09    191.02 o
  -8  14  10      129.49       58.37    143.27 o
  -7  14  10      564.83      382.04    153.88 o
  -6  14  10     3510.80     3533.91    275.92 o
  -5  14  10     1910.52     1406.13    201.63 o
  -4  14  10       80.09      -54.22     86.05 o
  -3  14  10      340.37      320.87     99.38 o
  -2  14  10     5783.29     5740.98    230.73 o
  -1  14  10     1389.56     1440.85    136.91 o
   0  14  10     1176.95     1338.07    136.91 o
   1  14  10     2055.75     2048.18    222.86 o
   2  14  10     1438.19     1459.20    206.94 o
   3  14  10      213.33       74.29    153.88 o
   4  14  10      702.14      869.53     90.63 o
   5  14  10       47.81      168.09     98.01 o
   6  14  10     1771.52     2276.59    170.84 o
   7  14  10     1088.09     1123.24    146.17 o
   8  14  10      374.39      267.96    127.58 o
   9  14  10       50.52      -70.33    127.35 o
  10  14  10       42.05     -143.27    143.27 o
  11  14  10       62.56      -74.49    135.76 o
 -11  15  10       46.07     -143.27    169.80 o
 -10  15  10      211.19      360.82    180.41 o
  -9  15  10      347.01      435.11    185.72 o
  -8  15  10       40.80      111.43    159.19 o
  -7  15  10     3464.00     3104.11    281.23 o
  -6  15  10      135.05       74.29    143.27 o
  -5  15  10     3458.58     3375.13    195.00 o
  -4  15  10        2.09      -24.54     89.81 o
  -3  15  10     3461.73     3394.69    191.24 o
  -2  15  10        7.94      -34.60     89.81 o
  -1  15  10     2854.27     2887.11    181.94 o
   0  15  10     8788.21     9028.44    303.91 o
   1  15  10       80.83      132.65    148.57 o
   2  15  10       37.05      -95.51    143.27 o
   3  15  10     1580.83     1305.32    222.86 o
   4  15  10       17.07       10.61    164.49 o
   5  15  10      123.59       24.54    100.12 o
   6  15  10     2236.75     2045.95    169.41 o
   7  15  10     1463.22     1409.31    161.69 o
   8  15  10      560.42      664.17    236.12 o
   9  15  10      344.00      283.19    225.51 o
  10  15  10        2.92     -133.27    225.51 o
 -10  16  10       28.75       79.59    185.72 o
  -9  16  10        4.42     -122.04    153.88 o
  -8  16  10      226.83       63.67    164.49 o
  -7  16  10       10.01       84.90    159.19 o
  -6  16  10      191.62     -106.12    143.27 o
  -5  16  10      318.11      323.68    143.27 o
  -4  16  10       39.15       23.88     97.55 o
  -3  16  10      403.10      456.47    116.31 o
  -2  16  10      846.19      772.38    127.57 o
  -1  16  10      959.00      871.90    133.16 o
   0  16  10      261.53      317.54    196.33 o
   1  16  10       40.44     -100.82    137.96 o
   2  16  10      218.40      -15.92    153.88 o
   3  16  10      164.31       53.06    175.10 o
   4  16  10       14.46      -53.06    169.80 o
   5  16  10      858.69      652.66    222.86 o
   6  16  10      702.38      344.90    228.17 o
   7  16  10        1.39       25.34    198.98 o
   8  16  10        1.02      -46.78    180.41 o
   9  16  10       24.69     -104.17    130.96 o
  -9  17  10      946.52     1013.48    228.17 o
  -8  17  10      112.55      -63.67    164.49 o
  -7  17  10     1796.70     1416.75    233.47 o
  -6  17  10       28.30       84.45    130.00 o
  -5  17  10     1279.96     1214.76    151.64 o
  -4  17  10      177.11       70.44    108.61 o
  -3  17  10      128.19       13.27    105.06 o
  -2  17  10      688.28      464.30    156.53 o
  -1  17  10     2051.84     2154.26    178.19 o
   0  17  10      834.26      761.04    140.61 o
   1  17  10     3923.60     3724.93    313.06 o
   2  17  10       58.37     -148.57    159.19 o
   3  17  10      321.02      196.33    191.02 o
   4  17  10      967.65     1024.09    233.47 o
   5  17  10      179.63       31.84    212.25 o
   6  17  10     1110.82      960.42    265.31 o
   7  17  10     1165.44      753.48    275.92 o
   8  17  10      672.47      785.76    201.63 o
  -8  18  10      365.01      196.33    191.02 o
  -7  18  10       48.13       15.92    175.10 o
  -6  18  10      417.09      483.84    136.91 o
  -5  18  10      571.19      656.79    138.22 o
  -4  18  10       70.00      -82.25    108.81 o
  -3  18  10      270.01      192.76    119.89 o
  -2  18  10      599.96      538.52    133.16 o
  -1  18  10       89.58       48.51    117.79 o
   0  18  10      385.25      286.53    180.41 o
   1  18  10      451.99      201.63    185.72 o
   2  18  10      441.65      260.00    191.02 o
   3  18  10      186.07      159.19    196.33 o
   4  18  10       19.75      196.33    201.63 o
   5  18  10       12.00     -159.19    206.94 o
   6  18  10     1199.83      795.93    275.92 o
   7  18  10        1.54      -26.53    244.08 o
  -6  19  10      111.42      157.47    238.78 o
  -5  19  10        1.71       29.52    119.89 o
  -4  19  10     2527.55     2799.61    205.95 o
  -3  19  10       27.94        6.53    156.53 o
  -2  19  10     2891.93     2974.02    213.77 o
  -1  19  10       94.05     -118.14    118.14 o
   0  19  10     1125.68     1162.05    233.47 o
   1  19  10       55.09        5.31    180.41 o
   2  19  10     1110.99     1294.70    249.39 o
   3  19  10     2034.88     1931.44    286.53 o
   4  19  10      968.07      520.00    244.08 o
   5  19  10       27.82     -217.55    217.55 o
  -4  20  10      120.74       49.91    138.67 o
  -3  20  10       63.76       17.34    132.21 o
  -2  20  10      337.30      296.25    144.12 o
  -1  20  10       17.20     -129.08    129.08 o
   0  20  10      432.28      249.39    201.63 o
   1  20  10      466.64      137.96    217.55 o
   2  20  10       34.43     -132.65    196.33 o
   3  20  10      283.90      -31.84    206.94 o
 -15   1  11        6.89      -68.73     78.52 o
 -14   1  11      677.72      608.62    100.82 o
 -13   1  11       11.73      -65.58     65.58 o
 -12   1  11     5030.20     4874.91    408.57 o
 -11   1  11      845.51      804.23     60.24 o
 -10   1  11     8445.54     8233.14    148.38 o
  -9   1  11        3.34       -8.97     29.38 o
  -8   1  11      905.32      906.35     31.91 o
  -7   1  11      228.66      241.47     21.33 o
  -6   1  11     2432.74     2175.47     45.45 o
  -5   1  11       23.80       34.61     16.88 o
  -4   1  11     7165.49     6867.05     70.46 o
  -3   1  11      856.86     1012.48     30.32 o
  -2   1  11    19421.29    19568.92    178.14 o
  -1   1  11     1112.07     1126.01     26.94 o
   0   1  11     1895.64     1887.79     37.68 o
   1   1  11      782.54      699.40     25.03 o
   2   1  11     5584.99     5038.38     65.15 o
   3   1  11     3907.34     3814.77     62.03 o
   4   1  11    16127.17    15984.10    160.97 o
   5   1  11     2854.47     2561.37     59.60 o
   6   1  11     2303.50     2150.71     57.79 o
   7   1  11        8.96       44.42     34.09 o
   8   1  11      518.82      585.80     56.84 o
   9   1  11     1741.95     1735.98     82.40 o
  10   1  11      980.46     1054.88     71.88 o
  11   1  11     1754.06     1797.12     90.23 o
  12   1  11      945.00      876.77     96.60 o
  13   1  11      102.07      386.47    142.79 o
  14   1  11      820.78      880.75    128.80 o
 -15   2  11      548.72      577.79     97.55 o
 -14   2  11      319.58      374.55     86.05 o
 -13   2  11      379.41      451.12     98.16 o
 -12   2  11     1350.58     1261.64     82.38 o
 -11   2  11      736.96      861.85     61.26 o
 -10   2  11      554.21      581.59     52.15 o
  -9   2  11     1736.27     1584.95     58.74 o
  -8   2  11      520.31      653.38     39.68 o
  -7   2  11      454.51      499.21     24.60 o
  -6   2  11     3703.94     3645.05     51.68 o
  -5   2  11     8371.59     8285.96     79.21 o
  -4   2  11       55.37       43.85     15.80 o
  -3   2  11    12836.98    12933.32     98.94 o
  -2   2  11     7147.36     7403.75     62.07 o
  -1   2  11     2901.25     2989.64     38.54 o
   0   2  11     3678.15     3857.90     44.93 o
   1   2  11     1186.91     1210.72     30.22 o
   2   2  11      666.62      802.77     26.42 o
   3   2  11      264.32      217.37     25.21 o
   4   2  11     5679.89     5606.73     76.72 o
   5   2  11     3908.30     4046.76     79.64 o
   6   2  11      159.54      165.00     30.41 o
   7   2  11      293.50      214.16     35.47 o
   8   2  11        4.75       -3.75     37.57 o
   9   2  11     3433.32     3577.15    131.67 o
  10   2  11     2251.94     2073.66     92.32 o
  11   2  11      655.15      796.97     90.17 o
  12   2  11      574.83      741.09    104.64 o
  13   2  11        7.00      159.33    110.02 o
  14   2  11      196.60      466.25    131.48 o
 -15   3  11     1889.11     1851.63    123.14 o
 -14   3  11     1181.26     1307.16    108.03 o
 -13   3  11     8319.21     8237.63    189.93 o
 -12   3  11     1142.47      988.42     76.86 o
 -11   3  11      526.15      464.84     62.01 o
 -10   3  11       52.52       67.82     41.83 o
  -9   3  11      145.07      128.07     41.00 o
  -8   3  11     1015.68     1089.66     46.61 o
  -7   3  11    10508.59    10424.15    124.06 o
  -6   3  11     3624.40     3850.46     64.13 o
  -5   3  11     1228.63     1315.32     35.55 o
  -4   3  11     2568.76     2780.45     40.81 o
  -3   3  11     4384.77     4507.71     45.05 o
  -2   3  11      110.50       73.53     14.24 o
  -1   3  11    10955.37    10404.33     82.58 o
   0   3  11    20470.00    21480.34    150.64 o
   1   3  11     7910.87     7461.40     70.31 o
   2   3  11       10.81        1.84     16.95 o
   3   3  11     2872.88     2881.63     60.31 o
   4   3  11      653.59      661.18     29.77 o
   5   3  11     1111.00     1083.53     40.83 o
   6   3  11     5782.30     5451.29     85.44 o
   7   3  11     2081.13     2121.58     61.20 o
   8   3  11     7919.04     7482.90    230.94 o
   9   3  11      679.20      779.76     72.62 o
  10   3  11      114.48      156.13     59.25 o
  11   3  11        5.39       89.43     73.61 o
  12   3  11     1884.68     1633.66    113.49 o
  13   3  11     1406.61     1497.15    140.27 o
  14   3  11     1811.20     2014.43    134.27 o
 -15   4  11     1038.37      992.54    104.26 o
 -14   4  11     1483.90     1447.16    108.03 o
 -13   4  11        3.25      -15.01     58.25 o
 -12   4  11     3290.69     3478.97    124.26 o
 -11   4  11      488.97      410.28     60.79 o
 -10   4  11        9.38       16.28     40.02 o
  -9   4  11       69.32      136.70     41.79 o
  -8   4  11    10960.31    10537.41    152.26 o
  -7   4  11     1979.26     2082.09     63.01 o
  -6   4  11     1140.35     1137.44     42.92 o
  -5   4  11     1515.76     1546.63     31.39 o
  -4   4  11      285.61      241.69     16.10 o
  -3   4  11    12334.31    12289.96    104.83 o
  -2   4  11     5568.89     5285.24     50.43 o
  -1   4  11      156.38      115.39     19.65 o
   0   4  11     1459.45     1266.40     31.38 o
   1   4  11     7878.50     8120.97     73.30 o
   2   4  11     2645.27     2559.66     42.27 o
   3   4  11     2008.61     1929.07     39.96 o
   4   4  11     3188.29     3153.76     52.73 o
   5   4  11      797.09      688.52     34.17 o
   6   4  11      957.88      978.37     48.35 o
   7   4  11     1311.69     1155.91     57.61 o
   8   4  11      218.66      216.08     45.28 o
   9   4  11     5013.33     4994.81    161.60 o
  10   4  11      767.10      778.07     86.62 o
  11   4  11        1.99       48.33     69.27 o
  12   4  11      426.58      520.52    127.45 o
  13   4  11      195.01      292.70     89.19 o
  14   4  11        9.43      273.35     90.55 o
 -15   5  11      463.86      500.08     90.50 o
 -14   5  11      409.62      551.48    146.24 o
 -13   5  11      326.65      301.24     66.18 o
 -12   5  11     5656.51     5689.86    151.72 o
 -11   5  11      186.68      277.46     64.15 o
 -10   5  11     9522.19     8890.90    179.42 o
  -9   5  11      211.78      170.87     41.47 o
  -8   5  11      779.80      751.68     45.05 o
  -7   5  11       45.29       -4.94     31.25 o
  -6   5  11     2096.02     2036.03     72.54 o
  -5   5  11       53.29       58.37     25.48 o
  -4   5  11    19452.55    18661.63    164.35 o
  -3   5  11      764.43      796.29     27.04 o
  -2   5  11     8987.11     8958.22     94.70 o
  -1   5  11      414.73      412.51     20.83 o
   0   5  11       10.91       22.73     18.03 o
   1   5  11     3670.17     3632.42     51.28 o
   2   5  11    28481.06    28491.00    234.85 o
   3   5  11      437.68      483.19     28.19 o
   4   5  11     8724.48     8450.33    108.07 o
   5   5  11     1890.78     1998.02     59.09 o
   6   5  11     3431.40     3438.59     78.33 o
   7   5  11      557.56      533.62     47.09 o
   8   5  11       14.99       18.60     40.13 o
   9   5  11     1494.42     1312.58    104.60 o
  10   5  11       37.99      -22.85     64.27 o
  11   5  11     3278.42     3577.64    149.19 o
  12   5  11     2000.29     2196.93    126.91 o
  13   5  11      294.94      330.36    154.76 o
  14   5  11      171.25      392.01    144.93 o
 -14   6  11       46.17       93.04     73.04 o
 -13   6  11      172.24      272.57     77.11 o
 -12   6  11      146.84      165.31     67.49 o
 -11   6  11      818.78      677.48     77.11 o
 -10   6  11        8.42      -74.29     74.29 o
  -9   6  11     1226.97     1319.60     81.90 o
  -8   6  11     2346.78     2325.99     82.74 o
  -7   6  11       83.10       66.22     31.70 o
  -6   6  11      811.71      820.20     41.16 o
  -5   6  11     5226.54     5240.29     69.06 o
  -4   6  11       43.45       27.41     18.44 o
  -3   6  11     2612.30     2822.77     42.78 o
  -2   6  11      440.87      442.61     21.66 o
  -1   6  11     1843.32     1847.11     56.29 o
   0   6  11       83.75      106.17     16.13 o
   1   6  11      213.44      249.77     18.81 o
   2   6  11     3395.87     3330.44     49.46 o
   3   6  11     1136.79     1228.97     42.88 o
   4   6  11      616.37      665.80     36.37 o
   5   6  11     3409.02     3343.38     68.35 o
   6   6  11       74.02      108.36     36.63 o
   7   6  11       58.04       13.68     36.56 o
   8   6  11     1572.85     1660.32     87.69 o
   9   6  11      224.68      230.38     81.81 o
  10   6  11      533.23      445.61     79.10 o
  11   6  11      375.29      348.57     82.21 o
  12   6  11      420.00      518.76    148.54 o
  13   6  11      416.63      332.53    111.72 o
  14   6  11       92.03      249.80     92.55 o
 -14   7  11       18.89        3.54     66.44 o
 -13   7  11        2.10       30.38     62.15 o
 -12   7  11      213.71      267.57     71.63 o
 -11   7  11        2.86      -19.51     52.66 o
 -10   7  11     5760.32     5289.37    151.54 o
  -9   7  11      725.77      594.82     76.94 o
  -8   7  11      786.06      809.95     98.16 o
  -7   7  11       36.02      -20.39     33.13 o
  -6   7  11     1520.11     1543.37     56.53 o
  -5   7  11     2859.13     2949.49     57.76 o
  -4   7  11     6175.54     6323.90     85.12 o
  -3   7  11        1.68       20.34     21.95 o
  -2   7  11     3798.49     3567.39     63.70 o
  -1   7  11     4228.69     4548.09     68.66 o
   0   7  11     1712.11     1876.44     49.71 o
   1   7  11      280.73      236.33     19.59 o
   2   7  11     4203.33     4287.23     54.16 o
   3   7  11     3987.39     3915.34     58.55 o
   4   7  11     3905.74     3820.58     69.63 o
   5   7  11        1.73       15.04     34.31 o
   6   7  11     2357.95     2212.79    106.67 o
   7   7  11        4.91       24.17     46.81 o
   8   7  11     3138.57     2925.42    181.00 o
   9   7  11       16.87       29.23    124.69 o
  10   7  11        7.01      155.97    115.67 o
  11   7  11       28.62      250.68    220.21 o
  12   7  11     1552.57     1789.33    182.02 o
  13   7  11      656.60      820.37    156.80 o
  14   7  11      422.95      666.09    154.86 o
 -14   8  11       22.90     -106.12    148.57 o
 -13   8  11       35.37       90.20    143.27 o
 -12   8  11       24.15      -58.37    132.65 o
 -11   8  11     5978.39     6484.14    355.51 o
 -10   8  11      425.47      159.19    127.35 o
  -9   8  11     3719.23     3502.07    249.39 o
  -8   8  11     1966.24     2138.39    196.33 o
  -7   8  11      529.25      576.24     84.90 o
  -6   8  11       23.42      -52.02     52.02 o
  -5   8  11      240.87      291.93     50.17 o
  -4   8  11      458.88      419.19     34.69 o
  -3   8  11     2165.28     1860.73     44.55 o
  -2   8  11     2421.04     2655.60     53.05 o
  -1   8  11     3363.46     3303.72     58.81 o
   0   8  11      441.11      540.53     30.80 o
   1   8  11     7633.04     7215.44     92.28 o
   2   8  11      120.06       83.53     23.61 o
   3   8  11     5015.76     4765.42     85.72 o
   4   8  11     5524.17     5639.93    121.22 o
   5   8  11       40.87      -20.47     42.60 o
   6   8  11      787.71      818.28     44.81 o
   7   8  11     7989.36     7830.59    273.94 o
   8   8  11        2.86      -92.14     92.14 o
   9   8  11      168.34      176.87    115.67 o
  10   8  11      321.08      463.50    131.52 o
  11   8  11     2096.04     2166.58    188.65 o
  12   8  11     1077.82      954.31    160.53 o
  13   8  11       58.98       45.10    129.53 o
 -14   9  11     1127.04      928.58    212.25 o
 -13   9  11     2753.98     2897.17    281.23 o
 -12   9  11       40.54       10.61    143.27 o
 -11   9  11      200.20      159.19    143.27 o
 -10   9  11        2.70      -47.76    122.04 o
  -9   9  11     3175.82     3082.88    244.08 o
  -8   9  11       66.11       37.14    116.74 o
  -7   9  11     1332.93     1491.51     99.10 o
  -6   9  11       22.76       -3.18     52.98 o
  -5   9  11       91.58       63.16     61.02 o
  -4   9  11      774.45      731.63     61.77 o
  -3   9  11        6.71       -8.46     37.19 o
  -2   9  11      107.97      120.99     31.03 o
  -1   9  11     5284.77     5219.65     93.43 o
   0   9  11      891.99     1005.63     61.27 o
   1   9  11     5216.19     5297.41    113.51 o
   2   9  11     3252.90     3341.83     67.79 o
   3   9  11       78.02       81.00     34.92 o
   4   9  11     4549.04     4570.02    101.19 o
   5   9  11      570.75      611.38     52.07 o
   6   9  11     6058.47     5843.65    132.92 o
   7   9  11      906.39     1046.53    188.37 o
   8   9  11      691.37      761.17    125.35 o
   9   9  11     3027.30     2981.50    193.71 o
  10   9  11       12.20        7.07    145.92 o
  11   9  11      360.96      253.75    188.37 o
  12   9  11      232.21      373.25    140.35 o
  13   9  11     1228.76     1425.75    179.64 o
 -13  10  11      154.75     -153.88    153.88 o
 -12  10  11     1668.42     2026.96    244.08 o
 -11  10  11       31.82      -68.98    132.65 o
 -10  10  11      325.69      408.57    153.88 o
  -9  10  11        8.86      -68.98    116.74 o
  -8  10  11     4750.06     4313.91    275.92 o
  -7  10  11      355.40      233.47    122.04 o
  -6  10  11     4564.46     4534.96    152.14 o
  -5  10  11     3737.15     3839.30    134.18 o
  -4  10  11      950.82     1052.48     69.44 o
  -3  10  11     1146.76     1190.55     92.09 o
  -2  10  11     2579.96     2701.24     78.43 o
  -1  10  11      473.38      413.69     45.08 o
   0  10  11    13783.41    13536.33    198.37 o
   1  10  11     1024.36     1053.66     55.77 o
   2  10  11     3351.86     3430.63     87.60 o
   3  10  11       28.54        4.20     33.10 o
   4  10  11      716.82      714.10     57.67 o
   5  10  11      293.43      289.04     48.70 o
   6  10  11     3005.93     2925.65    112.46 o
   7  10  11     2140.78     2050.65    169.80 o
   8  10  11       33.31       79.32    143.27 o
   9  10  11      847.28      858.52    139.39 o
  10  10  11      382.20      339.88    175.10 o
  11  10  11      383.18      508.29    175.10 o
  12  10  11      868.42     1079.25    169.82 o
 -13  11  11       78.71       37.14    164.49 o
 -12  11  11     1619.30     1947.36    249.39 o
 -11  11  11     1218.51     1368.99    217.55 o
 -10  11  11     2281.73     2610.63    254.70 o
  -9  11  11      396.54      594.29    164.49 o
  -8  11  11     1857.75     1570.63    196.33 o
  -7  11  11        9.50      -10.61    116.74 o
  -6  11  11     2897.87     2670.29    117.30 o
  -5  11  11     1096.42     1031.77     81.90 o
  -4  11  11    14326.49    14313.38    264.22 o
  -3  11  11     1695.80     1684.65    110.70 o
  -2  11  11     1533.78     1531.70     76.04 o
  -1  11  11      188.05      238.12     40.92 o
   0  11  11      560.29      750.49     58.11 o
   1  11  11      546.53      652.11     52.85 o
   2  11  11     5567.69     5735.72    123.64 o
   3  11  11      566.68      589.00     52.00 o
   4  11  11     5433.51     5382.14    131.84 o
   5  11  11     1455.45     1375.61     70.37 o
   6  11  11      612.09      575.25     65.23 o
   7  11  11      234.09      341.67    110.82 o
   8  11  11      628.33      782.04    193.68 o
   9  11  11      439.80      532.23    198.98 o
  10  11  11     1573.98     1640.68    171.65 o
  11  11  11      590.23      725.05    297.15 o
  12  11  11      161.36      256.78    270.61 o
 -12  12  11       14.66      217.55    169.80 o
 -11  12  11       77.09     -106.12    148.57 o
 -10  12  11       30.23      111.43    143.27 o
  -9  12  11     1593.32     1586.54    212.25 o
  -8  12  11        2.51      -58.37    132.65 o
  -7  12  11      102.51       47.76    122.04 o
  -6  12  11      421.77      397.96    143.27 o
  -5  12  11     3050.89     3005.04    119.46 o
  -4  12  11     1704.36     1609.93     80.38 o
  -3  12  11     6156.51     6122.78    149.01 o
  -2  12  11      158.08      131.85     49.84 o
  -1  12  11     1125.27     1187.63     69.67 o
   0  12  11      327.43      353.72     45.70 o
   1  12  11       39.75       73.07     61.02 o
   2  12  11        8.26       12.31     79.19 o
   3  12  11     3738.36     3757.39    136.47 o
   4  12  11     3297.18     3321.36    101.36 o
   5  12  11     6061.63     6129.62    157.37 o
   6  12  11      209.89      193.11     98.01 o
   7  12  11       17.56      -54.18     96.25 o
   8  12  11     1947.73     1889.00    167.76 o
   9  12  11       10.98      -54.69    153.88 o
  10  12  11      256.98      370.31    366.13 o
  11  12  11      758.43     1009.75    294.49 o
  12  12  11       64.05      170.39    139.80 o
 -12  13  11      229.83      159.19    180.41 o
 -11  13  11       10.28      -58.37    153.88 o
 -10  13  11      302.73      265.31    164.49 o
  -9  13  11      180.53      116.74    153.88 o
  -8  13  11       22.85      100.82    137.96 o
  -7  13  11      948.16     1008.17    185.72 o
  -6  13  11       94.07       31.84    132.65 o
  -5  13  11      671.37      668.46     72.51 o
  -4  13  11     4349.84     4318.12    124.72 o
  -3  13  11      165.53      216.06     49.52 o
  -2  13  11     6124.54     6350.05    238.23 o
  -1  13  11       42.36      -20.52     83.86 o
   0  13  11      924.42      924.33     63.70 o
   1  13  11      173.79      253.44     95.51 o
   2  13  11       74.64      149.37     62.15 o
   3  13  11      339.70      409.88     75.94 o
   4  13  11      218.12      258.61    153.88 o
   5  13  11      281.02      281.83     56.41 o
   6  13  11      586.80      637.84    222.86 o
   7  13  11       29.68      127.10    105.80 o
   8  13  11      192.47      131.41    278.57 o
   9  13  11      187.35      189.09    129.35 o
  10  13  11     2691.22     2801.96    215.33 o
  11  13  11      117.22      220.74    267.96 o
 -11  14  11     1522.73     1814.71    260.00 o
 -10  14  11       88.93      122.04    164.49 o
  -9  14  11     3686.02     3257.99    286.53 o
  -8  14  11       58.92      116.74    148.57 o
  -7  14  11      312.55      419.19    164.49 o
  -6  14  11       22.27      -84.90    132.65 o
  -5  14  11     2046.36     2177.92    159.43 o
  -4  14  11     1020.18     1021.85    127.40 o
  -3  14  11     1308.05     1213.84    198.98 o
  -2  14  11      295.18      328.39    101.10 o
  -1  14  11      362.05      326.33    105.06 o
   0  14  11      167.54      171.92    102.72 o
   1  14  11        5.92       21.22    137.96 o
   2  14  11     3677.99     3661.26    297.15 o
   3  14  11     1709.00     1987.03    115.96 o
   4  14  11     3053.21     2690.23    281.23 o
   5  14  11     2734.32     2873.85    180.97 o
   6  14  11       14.63       40.38    100.34 o
   7  14  11      239.91      203.14    283.88 o
   8  14  11        8.34     -185.72    185.72 o
   9  14  11      646.58      288.37    151.23 o
  10  14  11      643.25      666.49    252.04 o
 -10  15  11       34.91     -153.88    153.88 o
  -9  15  11     1072.62      928.58    206.94 o
  -8  15  11       85.92      -42.45    153.88 o
  -7  15  11     2065.31     2212.67    249.39 o
  -6  15  11     1271.67     1066.54    201.63 o
  -5  15  11        8.60      140.47    103.13 o
  -4  15  11      765.06     1020.82    302.45 o
  -3  15  11     1748.14     1644.23    249.39 o
  -2  15  11      808.24      798.24    125.65 o
  -1  15  11       89.19      126.68    104.86 o
   0  15  11      447.91      466.94    164.49 o
   1  15  11      159.36       79.59    148.57 o
   2  15  11        8.88      132.65    159.19 o
   3  15  11      549.82      302.45    185.72 o
   4  15  11      448.87      578.37    201.63 o
   5  15  11      448.75      642.05    222.86 o
   6  15  11      673.19      440.41    228.17 o
   7  15  11     3734.37     3987.07    226.87 o
   8  15  11     1741.48     1807.05    254.70 o
   9  15  11      102.68      -23.84    299.80 o
  10  15  11      415.32      242.09    150.15 o
  -9  16  11      243.95      307.76    191.02 o
  -8  16  11     2384.32     2679.61    286.53 o
  -7  16  11       34.66      -42.45    153.88 o
  -6  16  11     3535.16     3745.17    740.21 o
  -5  16  11      126.24      160.89    110.26 o
  -4  16  11      131.09      297.75    114.39 o
  -3  16  11      872.80      687.46    127.40 o
  -2  16  11      850.67      914.64    135.07 o
  -1  16  11     1156.40     1119.83    146.33 o
   0  16  11     6104.68     5858.01    360.82 o
   1  16  11      163.11      313.06    175.10 o
   2  16  11     1979.90     1756.34    249.39 o
   3  16  11        9.90      -63.67    175.10 o
   4  16  11      401.56      122.04    196.33 o
   5  16  11      201.64      159.19    212.25 o
   6  16  11     3800.14     3608.19    360.82 o
   7  16  11     2176.65     2069.41    323.68 o
   8  16  11     1803.79     1879.25    191.41 o
   9  16  11      153.91        6.43    299.80 o
  -8  17  11      179.51      -37.14    175.10 o
  -7  17  11     1115.67     1022.99    167.14 o
  -6  17  11     1762.02     1584.26    220.21 o
  -5  17  11      562.46      555.48    130.68 o
  -4  17  11     2630.90     2323.97    238.78 o
  -3  17  11       82.36        0.55    108.61 o
  -2  17  11      684.94      512.35    135.07 o
  -1  17  11     2279.93     2449.08    185.70 o
   0  17  11       81.54      -79.59    153.88 o
   1  17  11      282.23      318.37    185.72 o
   2  17  11     2537.47     2191.45    270.61 o
   3  17  11      152.26      -47.76    185.72 o
   4  17  11      987.38      785.31    233.47 o
   5  17  11     1107.96     1061.23    265.31 o
   6  17  11       97.26     -212.25    212.25 o
   7  17  11      413.37      286.53    265.31 o
   8  17  11      636.65      260.00    281.23 o
  -7  18  11       90.94       80.46    125.65 o
  -6  18  11       16.71      -19.34    116.13 o
  -5  18  11     1711.83     2104.48    435.11 o
  -4  18  11      286.82      410.85    131.16 o
  -3  18  11     1549.07     1709.56    178.19 o
  -2  18  11       14.26        3.79    118.14 o
  -1  18  11      506.64      594.78    144.12 o
   0  18  11     1235.99     1353.07    238.78 o
   1  18  11      344.63      318.37    196.33 o
   2  18  11      318.55      137.96    196.33 o
   3  18  11     2697.16     2477.98    307.76 o
   4  18  11      585.36      355.51    222.86 o
   5  18  11     1187.74      917.97    270.61 o
   6  18  11      111.15     -228.17    238.78 o
  -5  19  11       33.87      168.49    129.40 o
  -4  19  11      100.49       85.85    125.65 o
  -3  19  11        9.62       50.06    129.40 o
  -2  19  11      286.22      -29.18    127.57 o
  -1  19  11      166.39      128.06    140.66 o
   0  19  11      377.54      132.65    196.33 o
   1  19  11      176.77       42.45    196.33 o
   2  19  11        5.43     -127.35    191.02 o
   3  19  11       13.01     -111.43    201.63 o
   4  19  11       44.25     -206.94    206.94 o
   5  19  11      347.39      -58.37    233.47 o
  -3  20  11     1896.46     1827.86    200.71 o
  -2  20  11      276.24      159.67    144.42 o
  -1  20  11        5.98      -47.76    185.72 o
   0  20  11      765.77      642.05    233.47 o
   1  20  11      384.37      350.21    222.86 o
   2  20  11      182.99     -137.96    206.94 o
 -15   0  12      776.72      997.56    159.19 o
 -14   0  12     2371.69     2875.94    206.94 o
 -13   0  12     1374.25     1379.60    153.88 o
 -12   0  12      362.88      291.84    106.12 o
 -11   0  12     4955.38     4669.43    217.55 o
 -10   0  12       19.57      -15.92     74.29 o
  -9   0  12     2217.08     2180.99    108.61 o
  -8   0  12     3566.04     3535.33     90.02 o
  -7   0  12      281.59      322.74     35.94 o
  -6   0  12      762.00      774.72     42.41 o
  -5   0  12    16365.55    15915.94    197.29 o
  -4   0  12      547.75      589.02     33.11 o
  -3   0  12   118804.42   119203.24   1124.60 o
  -2   0  12     6112.30     6781.55     98.37 o
  -1   0  12      263.65      326.58     34.63 o
   0   0  12     6792.67     7166.63    136.51 o
   1   0  12     1697.23     1742.04     61.41 o
   2   0  12      261.09      154.90     36.98 o
   3   0  12    25326.60    25395.80    316.09 o
   4   0  12       49.14       61.36     37.33 o
   5   0  12      702.27      636.10     81.45 o
   6   0  12    12904.63    12119.25    245.52 o
   7   0  12        2.21       -0.82     51.32 o
   8   0  12     1977.68     1876.50    124.69 o
   9   0  12    10548.53    11055.32    291.26 o
  10   0  12      147.96      286.53    175.10 o
  11   0  12     4282.60     4282.08    344.90 o
  12   0  12      398.02      567.76    201.63 o
  13   0  12     1332.29     1501.65    249.39 o
  14   0  12        5.51      -37.14    169.80 o
 -15   1  12      150.85       58.37     86.30 o
 -14   1  12      737.19      697.53     95.62 o
 -13   1  12     2715.14     2857.43    138.82 o
 -12   1  12      299.02      252.62     87.55 o
 -11   1  12      288.97      341.77     73.09 o
 -10   1  12     7316.29     7510.52    141.19 o
  -9   1  12        4.84      -18.12     34.35 o
  -8   1  12      186.67      258.53     29.05 o
  -7   1  12      567.89      623.32     26.89 o
  -6   1  12     2704.19     2625.46     51.08 o
  -5   1  12      564.84      695.33     25.69 o
  -4   1  12     2151.68     2061.29     37.37 o
  -3   1  12     3796.45     4344.54     55.17 o
  -2   1  12    30563.71    33185.14    262.84 o
  -1   1  12    34965.63    35478.40    282.08 o
   0   1  12     7040.45     7252.24     88.75 o
   1   1  12     4619.69     4961.59     72.13 o
   2   1  12    11679.61    11398.41    118.82 o
   3   1  12     9601.90     9397.51    109.88 o
   4   1  12     6115.12     6184.70     91.47 o
   5   1  12     1019.69      905.60     42.82 o
   6   1  12      596.00      627.20     46.98 o
   7   1  12     1681.01     1469.96     96.73 o
   8   1  12      402.43      401.68     70.82 o
   9   1  12      970.98      925.52     75.71 o
  10   1  12      558.49      565.87     65.34 o
  11   1  12     1348.96     1325.87    103.41 o
  12   1  12      228.18      251.06     81.12 o
  13   1  12     1669.80     1698.48    188.73 o
  14   1  12      183.66      288.08    134.92 o
 -15   2  12      447.71      434.51     97.34 o
 -14   2  12     1233.81     1182.06    111.43 o
 -13   2  12      982.64     1258.22    164.49 o
 -12   2  12      125.55      181.81     70.99 o
 -11   2  12       49.83        7.22     51.36 o
 -10   2  12      143.52      179.32     41.55 o
  -9   2  12       98.64       74.87     36.77 o
  -8   2  12     7323.19     7676.72    112.89 o
  -7   2  12      695.64      724.14     32.19 o
  -6   2  12     3007.63     2915.88     45.50 o
  -5   2  12      332.55      306.45     21.78 o
  -4   2  12      561.08      595.54     24.61 o
  -3   2  12       67.65       61.59     18.01 o
  -2   2  12       29.91       53.92     19.20 o
  -1   2  12       24.27       47.21     19.23 o
   0   2  12     5126.29     4526.85     56.43 o
   1   2  12     1343.74     1545.26     40.16 o
   2   2  12      351.96      366.35     28.82 o
   3   2  12      322.00      289.41     28.91 o
   4   2  12     1015.39     1167.13     44.29 o
   5   2  12     2645.14     2838.67     70.03 o
   6   2  12     2055.47     2155.40     64.40 o
   7   2  12      836.72     1019.93     51.14 o
   8   2  12      157.61       91.07     45.06 o
   9   2  12     1548.43     1649.05     73.94 o
  10   2  12     2502.99     2516.85    178.44 o
  11   2  12      684.37      793.68     95.08 o
  12   2  12      433.26      594.86     97.69 o
  13   2  12     4252.22     4327.79    173.02 o
  14   2  12      304.26      429.16     98.58 o
 -15   3  12        4.24       -9.63     80.60 o
 -14   3  12       93.78       78.08     78.52 o
 -13   3  12      229.76      237.01     78.52 o
 -12   3  12       26.28      -18.75     55.14 o
 -11   3  12     1373.79     1471.12     81.69 o
 -10   3  12       77.73       61.74     42.84 o
  -9   3  12       30.82       14.04     40.55 o
  -8   3  12        0.28       -2.43     32.71 o
  -7   3  12     2734.70     2740.47     66.25 o
  -6   3  12      687.13      687.04     31.51 o
  -5   3  12      419.45      305.03     25.06 o
  -4   3  12      281.88      273.54     20.00 o
  -3   3  12      349.96      304.96     19.49 o
  -2   3  12      602.16      732.39     24.80 o
  -1   3  12       55.22       59.21     16.87 o
   0   3  12      606.34      564.98     23.22 o
   1   3  12      753.23      777.32     29.88 o
   2   3  12     2528.20     2695.73     49.97 o
   3   3  12      796.75      852.44     33.95 o
   4   3  12       16.83       23.04     30.43 o
   5   3  12     2846.77     2732.92     67.75 o
   6   3  12      104.71      141.28     31.69 o
   7   3  12      328.93      223.34     47.09 o
   8   3  12      769.18      708.24     56.53 o
   9   3  12       56.86       -3.34     56.05 o
  10   3  12      132.57      162.63     62.06 o
  11   3  12      243.46      353.13     82.76 o
  12   3  12       18.58       -3.80     74.94 o
  13   3  12      199.02      440.89    220.01 o
  14   3  12       95.51      275.29    185.25 o
 -15   4  12      170.87      173.37     85.32 o
 -14   4  12     1028.14     1179.78    104.26 o
 -13   4  12      272.72      325.62     78.00 o
 -12   4  12      588.83      459.47     67.35 o
 -11   4  12     1893.34     1905.98     91.31 o
 -10   4  12      894.37      936.59     93.19 o
  -9   4  12      298.52      350.23     42.16 o
  -8   4  12      908.69      883.81     49.15 o
  -7   4  12     1562.86     1610.13     59.00 o
  -6   4  12     2660.89     2522.75     67.17 o
  -5   4  12     1851.51     1621.53     51.77 o
  -4   4  12       39.62       51.54     16.36 o
  -3   4  12      106.11       70.33     16.07 o
  -2   4  12    12589.08    12705.32     98.16 o
  -1   4  12    11467.85    11227.83     92.49 o
   0   4  12     2299.24     2246.88     35.99 o
   1   4  12      122.71       93.03     17.31 o
   2   4  12     2558.42     2242.36     48.84 o
   3   4  12     7671.45     7425.08     94.70 o
   4   4  12      687.25      528.11     36.10 o
   5   4  12      195.90      239.61     36.85 o
   6   4  12     1387.27     1387.85     60.19 o
   7   4  12     2774.98     2663.43     83.57 o
   8   4  12     4703.81     4670.32    112.41 o
   9   4  12       70.01       -0.93     57.30 o
  10   4  12      883.00      947.23     92.50 o
  11   4  12     3116.20     2717.03    135.92 o
  12   4  12      164.53      313.66    115.20 o
  13   4  12     2679.74     2929.71    151.09 o
  14   4  12      340.98      500.16     98.58 o
 -14   5  12       80.75      187.65     81.53 o
 -13   5  12      128.12      151.92     62.99 o
 -12   5  12     1263.72     1238.81    110.73 o
 -11   5  12     3044.08     3009.86    110.94 o
 -10   5  12       47.34      131.43     51.47 o
  -9   5  12     1222.58     1518.60     83.55 o
  -8   5  12     1134.58     1418.14     75.74 o
  -7   5  12     2950.42     2846.02     74.01 o
  -6   5  12     1471.64     1367.39     52.90 o
  -5   5  12      710.30      610.86     35.51 o
  -4   5  12       24.53       30.32     22.22 o
  -3   5  12      814.17      843.62     29.39 o
  -2   5  12      244.77      336.83     22.83 o
  -1   5  12    10193.86    10226.24    100.46 o
   0   5  12     2764.09     2582.65     44.70 o
   1   5  12    15369.46    14755.09    130.95 o
   2   5  12      125.02       88.07     27.20 o
   3   5  12      288.92      360.73     38.21 o
   4   5  12     1642.12     1518.75     43.26 o
   5   5  12     1215.00     1214.17     51.28 o
   6   5  12     1051.21     1145.52     56.73 o
   7   5  12      402.56      372.38     60.59 o
   8   5  12      712.98      666.79     68.92 o
   9   5  12      883.43      823.36     88.11 o
  10   5  12     3773.59     3546.34    156.76 o
  11   5  12      532.06      623.66    130.65 o
  12   5  12      841.28      753.09    100.22 o
  13   5  12       47.67      170.05     88.58 o
  14   5  12     3161.04     3296.82    192.39 o
 -14   6  12     1203.21     1065.30    101.03 o
 -13   6  12      611.84      725.04     91.47 o
 -12   6  12      732.63      780.63     86.69 o
 -11   6  12     1903.85     1934.62    110.82 o
 -10   6  12     1403.84     1310.75    106.12 o
  -9   6  12     1224.56     1361.29     85.96 o
  -8   6  12      125.43      144.64     51.14 o
  -7   6  12     1440.57     1294.67     61.27 o
  -6   6  12     1670.23     1771.59     65.53 o
  -5   6  12    13818.17    13675.63    175.78 o
  -4   6  12      975.40     1006.50     30.67 o
  -3   6  12    15614.40    16008.25    150.83 o
  -2   6  12     2817.26     2784.93     49.85 o
  -1   6  12     7890.73     8093.39     99.15 o
   0   6  12      148.18      158.34     21.86 o
   1   6  12     7133.28     6965.06     79.29 o
   2   6  12     1193.45     1363.14     38.40 o
   3   6  12    10040.74     9910.36    114.11 o
   4   6  12     2469.79     2390.65     59.49 o
   5   6  12     6347.43     6497.45    105.21 o
   6   6  12      124.35      131.88     48.89 o
   7   6  12     1594.47     1452.44     65.65 o
   8   6  12     1674.90     1658.30    100.92 o
   9   6  12     3575.03     3772.63    156.35 o
  10   6  12     2113.99     2046.80    119.91 o
  11   6  12     3580.13     3539.64    153.44 o
  12   6  12      694.73      611.10     95.08 o
  13   6  12      254.51      205.19     90.95 o
 -14   7  12       24.52      -14.15     66.44 o
 -13   7  12        8.39       23.08     62.15 o
 -12   7  12     6986.69     7056.26    191.81 o
 -11   7  12     3241.97     3274.70    230.82 o
 -10   7  12     2359.76     2179.04    102.29 o
  -9   7  12      531.01      542.42     76.94 o
  -8   7  12      306.24      229.42     51.70 o
  -7   7  12      306.18      271.44     41.72 o
  -6   7  12     4555.29     4482.29    102.05 o
  -5   7  12       56.97       36.28     31.21 o
  -4   7  12      584.68      572.83     29.98 o
  -3   7  12     2465.12     2611.84     55.49 o
  -2   7  12     4006.46     3866.94     58.84 o
  -1   7  12     1149.76     1215.62     35.16 o
   0   7  12     2778.67     2798.62     47.31 o
   1   7  12     1137.27     1203.29     34.03 o
   2   7  12     5759.65     5628.14     70.27 o
   3   7  12     2174.46     2174.92     50.55 o
   4   7  12      979.86     1032.61     40.91 o
   5   7  12     1187.87     1221.65     65.92 o
   6   7  12     1532.87     1584.94     77.00 o
   7   7  12        7.57      -60.36     95.55 o
   8   7  12     1009.68     1122.63    138.38 o
   9   7  12      306.35      253.63    123.62 o
  10   7  12     2983.86     3025.65    206.52 o
  11   7  12     1582.83     1832.53    180.97 o
  12   7  12     1047.33     1236.98    167.01 o
  13   7  12        5.84      262.32    142.76 o
 -14   8  12     2689.02     2546.96    275.92 o
 -13   8  12     2538.93     2674.31    265.31 o
 -12   8  12      647.31      567.76    169.80 o
 -11   8  12      189.17       37.14    132.65 o
 -10   8  12     1087.39     1469.81    191.02 o
  -9   8  12     1431.77     1597.16    185.72 o
  -8   8  12     4830.65     4802.08    275.92 o
  -7   8  12        1.13       58.37    106.12 o
  -6   8  12      784.00      703.62     77.51 o
  -5   8  12     4423.68     4368.11    146.17 o
  -4   8  12      576.56      546.42     77.52 o
  -3   8  12     1868.89     1869.11     51.00 o
  -2   8  12     3201.43     3352.90     61.50 o
  -1   8  12      737.34      783.07     35.61 o
   0   8  12     4899.88     4783.45     86.21 o
   1   8  12     1319.64     1293.86     41.63 o
   2   8  12      505.77      427.40     32.94 o
   3   8  12       19.22       26.64     30.27 o
   4   8  12      439.31      559.39     39.82 o
   5   8  12     1652.75     1510.28     58.70 o
   6   8  12      597.96      552.00     75.82 o
   7   8  12     2489.79     2737.79    175.91 o
   8   8  12     1069.01     1287.87    148.57 o
   9   8  12      186.65      201.32    127.35 o
  10   8  12      239.04      249.45    366.13 o
  11   8  12      532.19      682.20    147.22 o
  12   8  12      950.04     1051.01    167.01 o
  13   8  12     2235.46     2379.43    382.04 o
 -13   9  12     2643.81     2812.27    275.92 o
 -12   9  12       17.98       42.45    143.27 o
 -11   9  12       61.28     -100.82    122.04 o
 -10   9  12        3.10       37.14    127.35 o
  -9   9  12      169.72      137.96    127.35 o
  -8   9  12      384.26      371.43    132.65 o
  -7   9  12     1081.73     1071.85    164.49 o
  -6   9  12       15.79        2.81     58.65 o
  -5   9  12       77.41       69.29     58.65 o
  -4   9  12       59.16       37.14     49.57 o
  -3   9  12     1340.15     1461.47     88.26 o
  -2   9  12     2533.57     2606.70     97.77 o
  -1   9  12     3598.91     3718.75    109.75 o
   0   9  12     3694.71     3613.85    102.34 o
   1   9  12     2918.42     3066.54     96.90 o
   2   9  12      190.49      169.59     33.72 o
   3   9  12     2869.01     2722.40     75.49 o
   4   9  12      305.19      446.40     57.08 o
   5   9  12      249.54      270.81     49.26 o
   6   9  12       72.84       94.72     91.47 o
   7   9  12      171.13      279.12    106.12 o
   8   9  12       45.62     -103.38    143.27 o
   9   9  12      334.55      377.81    153.88 o
  10   9  12     1115.71     1073.32    180.41 o
  11   9  12       23.68       82.39    260.00 o
  12   9  12      667.92      677.88    257.35 o
  13   9  12        3.86      164.70    138.38 o
 -13  10  12      137.52      164.49    169.80 o
 -12  10  12       29.06       74.29    159.19 o
 -11  10  12      217.12      201.63    153.88 o
 -10  10  12     2688.85     2753.90    249.39 o
  -9  10  12      163.37      -21.22    127.35 o
  -8  10  12      110.06      196.33    132.65 o
  -7  10  12      621.18      504.09    143.27 o
  -6  10  12     1485.15     1671.44    185.72 o
  -5  10  12     2791.19     2691.29    104.80 o
  -4  10  12     2548.85     2418.10     99.92 o
  -3  10  12     1094.13     1113.11     72.30 o
  -2  10  12     2093.90     2007.45     87.78 o
  -1  10  12       56.62       84.99     47.75 o
   0  10  12     2193.25     2327.95    159.18 o
   1  10  12      108.89      106.32     45.08 o
   2  10  12      428.86      525.82     40.96 o
   3  10  12     1795.92     1947.05     66.68 o
   4  10  12        2.12      -43.84     43.84 o
   5  10  12      931.08     1061.99     76.46 o
   6  10  12     3328.87     3441.41    184.81 o
   7  10  12     1722.71     1606.59    267.96 o
   8  10  12     2260.79     2428.65    182.15 o
   9  10  12      792.79      576.80    135.31 o
  10  10  12       32.81       91.97    118.06 o
  11  10  12      894.10      917.76    222.86 o
  12  10  12      213.16      210.67    249.39 o
 -12  11  12       41.37     -143.27    143.27 o
 -11  11  12       27.04     -137.96    137.96 o
 -10  11  12        0.05       31.84    137.96 o
  -9  11  12     3039.13     2759.21    254.70 o
  -8  11  12        0.42      -74.29    122.04 o
  -7  11  12     2081.59     2244.51    217.55 o
  -6  11  12      713.92      578.37    148.57 o
  -5  11  12     2401.05     2316.24    100.97 o
  -4  11  12      658.77      616.93     65.55 o
  -3  11  12      847.82      960.49     98.82 o
  -2  11  12      390.50      299.57     75.61 o
  -1  11  12     5765.74     5844.87    147.91 o
   0  11  12        6.36       27.02     50.82 o
   1  11  12     9267.25     9647.65    197.70 o
   2  11  12       52.58       10.79     49.98 o
   3  11  12        0.81      -20.37     40.59 o
   4  11  12     1198.04     1251.28     97.32 o
   5  11  12     3247.77     3249.87    116.86 o
   6  11  12      406.56      390.28    130.00 o
   7  11  12     4428.76     4391.55    221.49 o
   8  11  12     2748.49     2786.99    193.71 o
   9  11  12       19.13       66.13    236.12 o
  10  11  12       24.21      122.04    122.85 o
  11  11  12     1483.75     1452.81    188.37 o
  12  11  12       49.16      174.97    405.92 o
 -12  12  12      191.58      164.49    180.41 o
 -11  12  12      744.49     1103.68    212.25 o
 -10  12  12       20.21      111.43    153.88 o
  -9  12  12     1895.06     1851.85    228.17 o
  -8  12  12       45.64      -26.53    137.96 o
  -7  12  12        1.64     -116.74    116.74 o
  -6  12  12       29.32      -58.37    122.04 o
  -5  12  12     4187.36     4230.87    131.42 o
  -4  12  12      159.06      161.97     53.82 o
  -3  12  12    10263.32    10464.72    216.94 o
  -2  12  12       20.38       45.38     60.72 o
  -1  12  12       34.73      -20.73     47.61 o
   0  12  12       66.66      146.80     56.95 o
   1  12  12      254.64      226.40     66.44 o
   2  12  12       93.44      102.89     90.20 o
   3  12  12     4061.69     4099.54    111.92 o
   4  12  12      414.51      385.81     68.97 o
   5  12  12     4878.42     4923.61    214.83 o
   6  12  12      822.32      813.74    127.58 o
   7  12  12      429.51      438.66    120.51 o
   8  12  12       42.82       26.53    169.80 o
   9  12  12     7559.61     7390.00    713.68 o
  10  12  12      564.44      695.11    150.11 o
  11  12  12      510.54      724.95    188.37 o
 -11  13  12       16.29       63.67    169.80 o
 -10  13  12     1629.62     1724.50    244.08 o
  -9  13  12      315.20      307.76    164.49 o
  -8  13  12      394.08      244.08    153.88 o
  -7  13  12      851.58      764.09    175.10 o
  -6  13  12     3888.02     3862.89    286.53 o
  -5  13  12     1586.95     1704.01    144.42 o
  -4  13  12     5020.72     5068.55    143.53 o
  -3  13  12       32.82       55.00     79.25 o
  -2  13  12     1192.33     1307.18     81.18 o
  -1  13  12     2570.43     2675.67    107.88 o
   0  13  12       55.51      101.53     57.40 o
   1  13  12     1160.73     1168.28     85.89 o
   2  13  12      112.87       21.77    161.84 o
   3  13  12     1281.01     1259.28    103.41 o
   4  13  12     4981.69     4920.87    196.33 o
   5  13  12     1602.47     1506.95    249.39 o
   6  13  12      648.49      604.90    120.51 o
   7  13  12      129.12      -68.63     98.66 o
   8  13  12     2868.25     2467.28    275.92 o
   9  13  12      273.05      344.49    159.19 o
  10  13  12     4282.03     4520.15    256.19 o
  11  13  12     1925.87     2133.26    464.29 o
 -11  14  12      177.28      175.10    185.72 o
 -10  14  12     1486.16     1809.40    249.39 o
  -9  14  12       89.15     -127.35    148.57 o
  -8  14  12     2834.54     3364.11    286.53 o
  -7  14  12      611.80      642.05    180.41 o
  -6  14  12     1035.35     1156.27    138.67 o
  -5  14  12       47.13      117.14     99.38 o
  -4  14  12      199.40      252.46    143.27 o
  -3  14  12      805.21      644.20    116.31 o
  -2  14  12       39.31      -91.41     91.41 o
  -1  14  12      340.54      278.67    108.61 o
   0  14  12     3506.51     3878.81    297.15 o
   1  14  12     1800.71     1956.36    108.16 o
   2  14  12       39.15       56.60     82.25 o
   3  14  12       24.51      180.41    169.80 o
   4  14  12      965.62      870.21    222.86 o
   5  14  12     1021.04      838.37    228.17 o
   6  14  12     1242.57     1324.10    368.78 o
   7  14  12      715.38      798.96    141.28 o
   8  14  12      842.13      865.84    408.57 o
   9  14  12      995.93      773.99    321.02 o
  10  14  12       20.54     -144.66    307.76 o
 -10  15  12       52.68      175.10    180.41 o
  -9  15  12      776.29      689.80    201.63 o
  -8  15  12       10.47      -68.98    159.19 o
  -7  15  12     1822.29     1867.77    244.08 o
  -6  15  12        2.80      -79.99    101.10 o
  -5  15  12     3184.67     2970.43    195.00 o
  -4  15  12     1585.45     1582.87    267.96 o
  -3  15  12      387.13      252.57    230.82 o
  -2  15  12       57.44       -8.59    108.78 o
  -1  15  12     3425.85     3656.07    210.11 o
   0  15  12      537.42      477.56    169.80 o
   1  15  12     2835.41     2706.15    270.61 o
   2  15  12      444.83      477.56    191.02 o
   3  15  12       40.44     -159.19    159.19 o
   4  15  12      321.90      265.31    201.63 o
   5  15  12      813.32      774.70    233.47 o
   6  15  12     1101.38     1024.09    265.31 o
   7  15  12     1506.18     1682.05    307.76 o
   8  15  12       92.60      -46.75    124.23 o
   9  15  12      600.61      542.38    177.76 o
  -9  16  12      150.09      196.33    191.02 o
  -8  16  12       29.62      -63.67    169.80 o
  -7  16  12      111.55      -19.75    114.02 o
  -6  16  12       86.86      124.69    112.37 o
  -5  16  12     1193.75     1180.29    188.37 o
  -4  16  12      933.55      843.45    138.82 o
  -3  16  12      608.30      477.02    129.40 o
  -2  16  12      254.28      160.90    116.13 o
  -1  16  12     1237.37     1172.76    153.83 o
   0  16  12     1524.59     1528.18    233.47 o
   1  16  12      959.85      912.66    217.55 o
   2  16  12       15.52     -100.82    169.80 o
   3  16  12      319.62      -90.20    180.41 o
   4  16  12      362.53      313.06    212.25 o
   5  16  12       29.81     -148.57    201.63 o
   6  16  12      785.18      509.39    260.00 o
   7  16  12      175.95      -84.90    238.78 o
   8  16  12        8.75     -233.47    233.47 o
  -8  17  12        8.77      147.23    125.32 o
  -7  17  12     1448.26     1437.85    168.84 o
  -6  17  12      964.01      846.66    149.52 o
  -5  17  12      599.74      597.03    136.91 o
  -4  17  12      589.05      699.21    140.66 o
  -3  17  12      345.16      535.80    134.92 o
  -2  17  12      600.34      697.63    138.67 o
  -1  17  12     3212.81     3442.56    286.53 o
   0  17  12        2.26      -79.59    159.19 o
   1  17  12     1088.46     1496.34    244.08 o
   2  17  12       61.63     -169.80    169.80 o
   3  17  12        1.85     -175.10    175.10 o
   4  17  12      310.77       84.90    217.55 o
   5  17  12      421.90      313.06    238.78 o
   6  17  12      589.85      196.33    249.39 o
   7  17  12      659.36      376.74    275.92 o
  -6  18  12      293.84      176.16    131.16 o
  -5  18  12     1568.68     1415.30    170.44 o
  -4  18  12        8.71        6.12    120.86 o
  -3  18  12      117.40      135.31    130.00 o
  -2  18  12      199.03       21.86    125.65 o
  -1  18  12        8.30     -119.89    119.89 o
   0  18  12     1244.88     1040.01    233.47 o
   1  18  12      693.81      700.41    222.86 o
   2  18  12       96.92      -63.67    196.33 o
   3  18  12     1402.16     1437.97    275.92 o
   4  18  12        6.08     -206.94    206.94 o
   5  18  12      171.60     -132.65    238.78 o
   6  18  12     1184.83     1098.38    302.45 o
  -5  19  12        0.53     -123.65    123.65 o
  -4  19  12     4917.86     5668.69    279.51 o
  -3  19  12       72.75       78.56    161.84 o
  -2  19  12     1700.78     1958.07    225.51 o
  -1  19  12      313.18      429.80    206.94 o
   0  19  12      329.19       63.67    201.63 o
   1  19  12       50.02      -15.92    196.33 o
   2  19  12     1682.95     1496.34    275.92 o
   3  19  12      459.94      435.11    244.08 o
   4  19  12     1518.12     1167.36    291.84 o
  -1  20  12       11.45      -63.67    201.63 o
   0  20  12      245.03      323.68    228.17 o
 -15   1  13        1.38      -45.10     86.30 o
 -14   1  13       52.27       27.39     80.60 o
 -13   1  13     1258.77     1399.39    110.64 o
 -12   1  13     1231.00     1400.37    103.13 o
 -11   1  13       71.90        0.00     63.78 o
 -10   1  13     2143.61     2255.85     96.61 o
  -9   1  13       37.39       23.42     36.74 o
  -8   1  13      383.59      413.73     35.61 o
  -7   1  13     4561.00     4474.43     75.67 o
  -6   1  13     1570.41     1509.48     40.30 o
  -5   1  13     2624.76     2767.40     44.45 o
  -4   1  13     7009.04     7121.58     79.43 o
  -3   1  13     5471.50     5903.27     71.07 o
  -2   1  13     3981.16     4099.99     60.03 o
  -1   1  13      345.36      403.36     28.12 o
   0   1  13     2955.10     3372.25     60.39 o
   1   1  13      465.59      440.71     31.88 o
   2   1  13     7048.32     6812.24     87.69 o
   3   1  13     2789.56     2706.62     77.71 o
   4   1  13     8215.41     8156.15    111.10 o
   5   1  13        8.41        1.18     37.47 o
   6   1  13       97.83       69.51     46.75 o
   7   1  13     1514.44     1381.41    138.40 o
   8   1  13     3169.59     3109.00    132.94 o
   9   1  13      214.12      199.53     68.04 o
  10   1  13     2519.41     2565.76    129.74 o
  11   1  13      687.06      905.45    185.72 o
  12   1  13      110.70      247.75    133.16 o
  13   1  13       38.16      242.74    140.66 o
  14   1  13      394.84      772.70    209.59 o
 -15   2  13       19.27      -15.92     82.54 o
 -14   2  13     1815.45     1898.62    125.32 o
 -13   2  13        8.61        0.00     73.09 o
 -12   2  13      180.97      156.11     70.99 o
 -11   2  13     2575.74     2664.50    125.65 o
 -10   2  13        5.49       -7.35     38.87 o
  -9   2  13     1136.37     1013.77     53.40 o
  -8   2  13      565.03      549.36     39.56 o
  -7   2  13      563.90      660.61     41.10 o
  -6   2  13     2831.34     3019.92     54.78 o
  -5   2  13     4249.15     4165.74     62.15 o
  -4   2  13       66.87       48.90     20.28 o
  -3   2  13     2634.43     2477.07     43.39 o
  -2   2  13     5715.61     5643.98     65.86 o
  -1   2  13       77.33       28.95     21.74 o
   0   2  13      160.06      149.91     23.64 o
   1   2  13    11306.96    11254.74    123.31 o
   2   2  13     1633.98     1571.09     44.48 o
   3   2  13     1107.87     1165.51     44.77 o
   4   2  13      546.33      527.35     37.84 o
   5   2  13      103.97      123.73     32.41 o
   6   2  13     1368.79     1469.63     66.87 o
   7   2  13     1168.05     1179.87     62.11 o
   8   2  13     1103.96     1095.95    127.90 o
   9   2  13     2242.55     2122.28    116.86 o
  10   2  13      399.85      493.45     85.15 o
  11   2  13      826.75      939.68    198.97 o
  12   2  13      826.30      937.19    134.29 o
  13   2  13       56.91       -3.08    125.59 o
  14   2  13        2.20      429.53    145.75 o
 -14   3  13      318.84      307.53     87.64 o
 -13   3  13     4185.51     4138.54    160.81 o
 -12   3  13      257.22      306.03     76.85 o
 -11   3  13       13.38       22.67     54.46 o
 -10   3  13      809.72      920.04     61.79 o
  -9   3  13     6066.93     6345.99    114.90 o
  -8   3  13       76.46       69.94     32.86 o
  -7   3  13     1065.84     1063.12     50.62 o
  -6   3  13       50.50        7.38     27.83 o
  -5   3  13      148.70      118.37     23.83 o
  -4   3  13      288.74      262.39     22.78 o
  -3   3  13     9193.93     9563.97     85.07 o
  -2   3  13     1646.30     1766.65     45.12 o
  -1   3  13    14916.45    14800.55    129.58 o
   0   3  13     5674.74     5719.10     68.66 o
   1   3  13     6345.44     6252.73     73.74 o
   2   3  13       10.53       -5.46     25.13 o
   3   3  13        0.49      -25.97     25.97 o
   4   3  13        2.73      -16.98     30.39 o
   5   3  13     1832.97     1859.65     60.03 o
   6   3  13     2851.22     2708.99    101.35 o
   7   3  13     4873.80     4641.19    110.25 o
   8   3  13      299.90      325.71     54.73 o
   9   3  13      674.33      756.06     87.31 o
  10   3  13      146.17      215.17     76.43 o
  11   3  13      609.68      687.61    103.29 o
  12   3  13     2212.77     2410.56    222.99 o
  13   3  13     1748.06     1487.27    167.23 o
  14   3  13      981.37     1241.32    121.81 o
 -14   4  13      523.65      554.91     91.79 o
 -13   4  13      116.27       62.08     73.92 o
 -12   4  13      300.08      262.36     63.63 o
 -11   4  13     1392.89     1631.01    132.10 o
 -10   4  13      181.11      112.79     52.61 o
  -9   4  13      116.28      128.53     45.23 o
  -8   4  13      278.83      385.98     42.38 o
  -7   4  13      198.74      190.03     37.68 o
  -6   4  13     1516.90     1523.31     57.59 o
  -5   4  13     1140.52     1070.25     35.68 o
  -4   4  13       40.44       21.99     22.84 o
  -3   4  13     3272.02     3315.00     50.75 o
  -2   4  13      246.37      242.85     22.03 o
  -1   4  13      869.12      839.85     29.20 o
   0   4  13     5980.46     5801.63     69.30 o
   1   4  13     3456.97     3252.64     63.32 o
   2   4  13     1113.65     1031.96     54.32 o
   3   4  13       74.35       65.36     28.67 o
   4   4  13     1052.13     1098.02     57.64 o
   5   4  13     2519.67     2422.07     79.86 o
   6   4  13     5261.92     5393.61    122.30 o
   7   4  13       95.03       69.87     44.10 o
   8   4  13       90.55       77.94     55.86 o
   9   4  13     3780.63     3954.03    149.59 o
  10   4  13      428.23      422.91    148.46 o
  11   4  13      347.21      477.43     90.35 o
  12   4  13       19.25      224.03     85.30 o
  13   4  13      466.54      537.05    114.80 o
 -14   5  13      422.55      593.90    130.00 o
 -13   5  13     1450.63     1430.30    105.70 o
 -12   5  13     1568.29     1616.04     91.91 o
 -11   5  13     1130.12     1275.49     79.86 o
 -10   5  13     2586.23     2634.33    115.73 o
  -9   5  13     1895.84     1895.36     85.76 o
  -8   5  13       42.17       40.68     38.75 o
  -7   5  13      135.65      189.24     36.21 o
  -6   5  13     3052.66     3026.47     75.17 o
  -5   5  13       42.05       18.82     28.72 o
  -4   5  13     1475.76     1491.43     43.00 o
  -3   5  13      189.52      208.04     25.31 o
  -2   5  13     2850.10     2767.24     52.57 o
  -1   5  13      218.29      254.25     27.02 o
   0   5  13     6214.92     6047.60     79.39 o
   1   5  13       49.07       23.30     26.29 o
   2   5  13    10402.17    10249.57    116.40 o
   3   5  13        9.39       53.28     25.05 o
   4   5  13     9256.82     9105.63    144.49 o
   5   5  13       90.90       98.25     40.80 o
   6   5  13     1163.89     1171.15     61.72 o
   7   5  13      654.06      548.55     54.29 o
   8   5  13       31.77       71.33     65.05 o
   9   5  13     2152.41     2039.93    116.16 o
  10   5  13     3175.81     3248.17    150.27 o
  11   5  13     1448.03     1655.20    116.84 o
  12   5  13     1305.53     1259.66    123.06 o
  13   5  13      211.63      237.39    105.38 o
 -14   6  13       12.19       74.29     90.20 o
 -13   6  13       36.15       14.81     73.04 o
 -12   6  13      307.03      327.40     77.11 o
 -11   6  13      394.59      350.63     71.63 o
 -10   6  13       97.90      134.66     63.46 o
  -9   6  13     1119.78     1025.02     81.15 o
  -8   6  13        9.04       -3.18     50.51 o
  -7   6  13     3326.34     3173.99    125.28 o
  -6   6  13      440.62      356.75     42.75 o
  -5   6  13      687.28      643.96     43.75 o
  -4   6  13       11.56        1.39     23.77 o
  -3   6  13      351.87      385.66     36.28 o
  -2   6  13      766.99      817.79     38.42 o
  -1   6  13        0.54       -2.95     22.49 o
   0   6  13      954.56      978.41     32.59 o
   1   6  13     1440.24     1508.44     43.08 o
   2   6  13      333.97      320.06     31.28 o
   3   6  13     4612.50     4483.53     81.53 o
   4   6  13      313.39      293.48     38.21 o
   5   6  13       10.13        0.95     37.45 o
   6   6  13     2853.60     2778.34     84.53 o
   7   6  13      297.22      298.88     70.93 o
   8   6  13     1728.76     1710.30    106.41 o
   9   6  13     1248.41     1183.11    111.35 o
  10   6  13        2.34       21.09     72.68 o
  11   6  13      314.04      310.12     86.25 o
  12   6  13        6.74       98.19     88.17 o
  13   6  13      221.95      334.30     96.02 o
 -14   7  13       53.89       31.35     70.70 o
 -13   7  13        2.73       60.76     87.55 o
 -12   7  13       54.37       46.36     79.59 o
 -11   7  13      166.45       61.09     71.63 o
 -10   7  13     5980.63     5812.36    163.80 o
  -9   7  13       19.51       23.38     51.70 o
  -8   7  13       45.88      -46.96     46.96 o
  -7   7  13        4.42      -23.69     43.16 o
  -6   7  13     2550.16     2500.83     79.38 o
  -5   7  13     2419.44     2297.66    102.63 o
  -4   7  13    10179.12    10114.37    147.00 o
  -3   7  13      317.74      266.82     33.32 o
  -2   7  13      624.46      603.81     29.45 o
  -1   7  13     2116.53     2212.08     48.17 o
   0   7  13        7.98      -21.13     21.13 o
   1   7  13     2684.80     2621.43     53.60 o
   2   7  13     4306.30     4593.09     76.15 o
   3   7  13     1281.15     1312.85     53.98 o
   4   7  13      330.22      302.50     42.99 o
   5   7  13     2160.74     2077.84     69.73 o
   6   7  13        4.05      -87.37     87.37 o
   7   7  13     1287.94     1472.75    159.19 o
   8   7  13     2651.50     2848.74    192.15 o
   9   7  13     1623.91     1643.16    164.90 o
  10   7  13      943.72     1280.58    246.74 o
  11   7  13      204.96      430.08    257.35 o
  12   7  13     1078.70     1018.14    166.85 o
  13   7  13      123.66      410.94    151.65 o
 -13   8  13      686.79      875.52    191.02 o
 -12   8  13     1692.41     1788.18    222.86 o
 -11   8  13     2352.80     2817.57    254.70 o
 -10   8  13      419.71      535.92    153.88 o
  -9   8  13     1707.52     1766.95    196.33 o
  -8   8  13     3466.54     3650.64    249.39 o
  -7   8  13      877.72      790.62    143.27 o
  -6   8  13      564.85      600.77     80.27 o
  -5   8  13     1821.75     1922.08     91.95 o
  -4   8  13       18.00       29.70     51.32 o
  -3   8  13     5468.01     5436.79    143.39 o
  -2   8  13      468.17      450.99     38.72 o
  -1   8  13      398.54      447.90     39.68 o
   0   8  13      367.59      374.88     36.90 o
   1   8  13     1105.64     1116.05     43.66 o
   2   8  13       19.38        6.86     30.19 o
   3   8  13     1927.85     2072.63     55.25 o
   4   8  13     1594.79     1568.70     60.36 o
   5   8  13      142.77      108.99     57.06 o
   6   8  13     1346.73     1277.07     77.87 o
   7   8  13     1988.15     2104.98    299.80 o
   8   8  13     1995.60     1962.46    167.76 o
   9   8  13     1298.22     1359.23    204.29 o
  10   8  13      734.87      915.15    155.02 o
  11   8  13     1078.23     1139.83    166.68 o
  12   8  13      104.44      277.49    206.94 o
  13   8  13        3.35      300.29    144.29 o
 -13   9  13     2765.48     2929.00    281.23 o
 -12   9  13      552.52      397.96    169.80 o
 -11   9  13     1586.06     1236.34    201.63 o
 -10   9  13     1266.11     1241.64    191.02 o
  -9   9  13     6009.84     5889.85    334.29 o
  -8   9  13       34.40      -47.76    116.74 o
  -7   9  13     2268.58     2106.55    201.63 o
  -6   9  13       39.61      -95.51     95.51 o
  -5   9  13      942.52      929.04     83.90 o
  -4   9  13      251.38      201.52     56.63 o
  -3   9  13     2982.93     3129.00    111.35 o
  -2   9  13     1982.74     1996.49     93.80 o
  -1   9  13     5631.87     5245.07    117.75 o
   0   9  13       16.45      -38.04     53.82 o
   1   9  13     4141.84     4177.62     99.89 o
   2   9  13     1831.60     1996.55    138.63 o
   3   9  13        3.18       49.97     36.70 o
   4   9  13      527.12      541.10     61.78 o
   5   9  13     4241.35     4088.07    132.21 o
   6   9  13     2452.42     2455.71    249.39 o
   7   9  13     7024.48     6869.82    421.84 o
   8   9  13     1226.29     1231.82     73.79 o
   9   9  13      300.06      263.74    143.27 o
  10   9  13      293.22      340.71    133.34 o
  11   9  13       22.09      176.36    133.34 o
  12   9  13       37.80      181.01    230.82 o
 -13  10  13      406.23      238.78    180.41 o
 -12  10  13      356.69      482.86    180.41 o
 -11  10  13      418.88      339.59    164.49 o
 -10  10  13      632.97      429.80    164.49 o
  -9  10  13     1520.00     1453.89    196.33 o
  -8  10  13     1470.48     1554.71    196.33 o
  -7  10  13       90.81      106.12    127.35 o
  -6  10  13     1572.21     1910.22    201.63 o
  -5  10  13      215.85      310.41     90.05 o
  -4  10  13      173.17      162.30     55.75 o
  -3  10  13      253.77      267.47     88.06 o
  -2  10  13     2346.56     2265.71     98.83 o
  -1  10  13      402.71      447.15     50.63 o
   0  10  13    10217.14    10823.73    220.49 o
   1  10  13      536.87      688.94    121.11 o
   2  10  13      776.10      832.77     84.25 o
   3  10  13        3.34       59.73     44.42 o
   4  10  13     2854.71     2881.84    193.67 o
   5  10  13        6.94       82.19    124.69 o
   6  10  13     1192.18     1243.45    273.27 o
   7  10  13      904.43      787.83    167.14 o
   8  10  13     1030.05     1255.98    212.25 o
   9  10  13      150.41      393.34    130.17 o
  10  10  13      199.93      165.35    126.91 o
  11  10  13        3.25      144.71    222.86 o
  12  10  13     1667.61     1752.73    198.98 o
 -12  11  13      879.68      679.19    201.63 o
 -11  11  13      684.23      535.92    185.72 o
 -10  11  13     1184.70     1225.72    206.94 o
  -9  11  13      200.34      159.19    143.27 o
  -8  11  13      276.46      212.25    143.27 o
  -7  11  13      317.70      350.21    148.57 o
  -6  11  13     1565.76     1639.04    134.92 o
  -5  11  13        3.11      -34.80     80.60 o
  -4  11  13     7626.42     7648.42    181.56 o
  -3  11  13       98.98      148.68     56.30 o
  -2  11  13      446.60      540.10     65.07 o
  -1  11  13       71.04       42.29     54.32 o
   0  11  13     1477.97     1476.66    102.84 o
   1  11  13      213.42      290.41     60.37 o
   2  11  13     2881.28     3053.60     89.46 o
   3  11  13     1471.74     1459.55     79.43 o
   4  11  13     6315.94     6242.55    241.43 o
   5  11  13      119.78       63.67    185.72 o
   6  11  13      881.32     1203.71    297.15 o
   7  11  13        2.73      142.51    119.39 o
   8  11  13      955.39     1207.18    260.00 o
   9  11  13      803.56     1097.56    154.07 o
  10  11  13     2641.16     2827.64    520.00 o
  11  11  13     2349.67     2453.52    241.43 o
 -12  12  13        4.11      -37.14    164.49 o
 -11  12  13     1988.00     2377.16    270.61 o
 -10  12  13      173.62      307.76    164.49 o
  -9  12  13      327.93      435.11    169.80 o
  -8  12  13       12.67     -100.82    137.96 o
  -7  12  13     1716.35     1660.83    212.25 o
  -6  12  13        6.72      -86.05     86.05 o
  -5  12  13      895.68      800.16    118.14 o
  -4  12  13      619.98      669.39    114.39 o
  -3  12  13     1822.19     1899.42    108.85 o
  -2  12  13     1322.81     1265.37     84.44 o
  -1  12  13       43.57       -5.37     54.32 o
   0  12  13     2459.00     2639.48    124.87 o
   1  12  13     2067.69     2182.78    119.46 o
   2  12  13       18.84       34.36     45.68 o
   3  12  13     1897.20     2024.84    109.16 o
   4  12  13      162.71      169.80    185.72 o
   5  12  13      469.81      217.55    196.33 o
   6  12  13       24.33      -61.68    167.14 o
   7  12  13      278.20      197.75    113.99 o
   8  12  13      526.72      578.13    246.74 o
   9  12  13     2937.71     3021.24    215.33 o
  10  12  13      460.04      430.66    289.19 o
  11  12  13      561.72      746.25    466.94 o
 -11  13  13       35.12      191.02    180.41 o
 -10  13  13      228.93      153.88    169.80 o
  -9  13  13       35.60      -53.06    148.57 o
  -8  13  13       75.15       37.14    148.57 o
  -7  13  13      108.82      -21.22    143.27 o
  -6  13  13       12.07       29.03     99.38 o
  -5  13  13      104.92      -30.65     91.87 o
  -4  13  13     1644.42     1716.68    228.17 o
  -3  13  13       39.37       10.61     93.80 o
  -2  13  13     4301.53     4153.16    139.20 o
  -1  13  13     4367.42     4407.40    136.88 o
   0  13  13     3380.15     3457.78    228.17 o
   1  13  13     2420.68     2420.37    130.00 o
   2  13  13      624.80      620.82    185.72 o
   3  13  13      120.91       49.69     59.62 o
   4  13  13       41.11       79.59    180.41 o
   5  13  13       38.86     -185.72    185.72 o
   6  13  13        3.52      -62.76    137.96 o
   7  13  13       23.11      -15.26    204.29 o
   8  13  13       47.95       25.55    262.66 o
   9  13  13      532.39      593.80    286.53 o
  10  13  13      708.40      957.52    366.13 o
 -10  14  13       17.93      164.49    180.41 o
  -9  14  13      922.45      854.29    212.25 o
  -8  14  13      882.76      705.72    196.33 o
  -7  14  13      317.44      195.54    336.94 o
  -6  14  13        0.25      -76.94    101.30 o
  -5  14  13     3721.00     3808.28    233.47 o
  -4  14  13      705.39      680.11    125.65 o
  -3  14  13      113.85      161.31    103.13 o
  -2  14  13     1037.76      946.96    133.16 o
  -1  14  13       27.59      134.12     60.62 o
   0  14  13      417.94      355.51    169.80 o
   1  14  13      486.55      334.29    169.80 o
   2  14  13     1386.81     1406.13    233.47 o
   3  14  13     1509.76     1294.70    228.17 o
   4  14  13      705.07      472.25    217.55 o
   5  14  13     2864.40     2828.19    323.68 o
   6  14  13      265.48       47.76    217.55 o
   7  14  13      198.00     -127.35    228.17 o
   8  14  13      747.63      870.96    278.57 o
   9  14  13     2114.59     2341.61    382.04 o
  -9  15  13     1166.75      902.05    222.86 o
  -8  15  13     1436.56     1432.67    238.78 o
  -7  15  13     1871.93     1892.79    172.47 o
  -6  15  13       25.64      122.04    111.81 o
  -5  15  13      917.89      840.94    134.92 o
  -4  15  13     1605.49     1485.37    233.47 o
  -3  15  13      128.73       15.92    108.81 o
  -2  15  13        8.04      -50.41    105.06 o
  -1  15  13     2397.74     2625.35    189.45 o
   0  15  13      249.12      382.04    175.10 o
   1  15  13     1195.54     1220.42    228.17 o
   2  15  13      293.62      366.13    196.33 o
   3  15  13       11.24      -58.37    180.41 o
   4  15  13      176.71     -111.43    191.02 o
   5  15  13     3000.14     2637.16    318.37 o
   6  15  13      704.83      652.66    254.70 o
   7  15  13     1567.58     1379.60    302.45 o
   8  15  13      776.63      801.23    297.15 o
   9  15  13       55.82       -1.97    360.82 o
  -8  16  13     1310.73     1445.06    257.35 o
  -7  16  13       71.70      -30.88    114.39 o
  -6  16  13     1232.04     1133.64    153.70 o
  -5  16  13        0.98       86.40    193.68 o
  -4  16  13       18.83      117.42    143.27 o
  -3  16  13        0.47      -81.55    111.43 o
  -2  16  13     7610.34     7816.32    328.98 o
  -1  16  13       10.60     -110.64    110.64 o
   0  16  13     6707.69     7110.26    408.57 o
   1  16  13      182.95      -42.45    175.10 o
   2  16  13     2265.93     1957.98    275.92 o
   3  16  13       36.12       26.53    185.72 o
   4  16  13      636.92      620.82    238.78 o
   5  16  13      530.24      408.57    244.08 o
   6  16  13     4046.70     4494.32    408.57 o
   7  16  13      309.82     -217.55    254.70 o
   8  16  13     1340.95      960.42    323.68 o
  -7  17  13      786.09      663.65    148.17 o
  -6  17  13      197.70      399.20    136.60 o
  -5  17  13       51.82      -79.59    116.31 o
  -4  17  13     1250.02     1177.68    233.47 o
  -3  17  13       44.18      153.09    125.65 o
  -2  17  13      880.67      900.37    153.88 o
  -1  17  13      129.08      127.35    180.41 o
   0  17  13       85.43       37.14    180.41 o
   1  17  13        6.94     -137.96    185.72 o
   2  17  13      693.46      626.13    228.17 o
   3  17  13      139.39     -191.02    191.02 o
   4  17  13     1972.18     1841.24    307.76 o
   5  17  13      591.57     1029.40    281.23 o
   6  17  13        1.37     -244.08    244.08 o
  -6  18  13      216.60      201.85    136.91 o
  -5  18  13      886.39      885.78    161.34 o
  -4  18  13        0.56     -120.06    120.06 o
  -3  18  13     2846.61     3071.73    223.03 o
  -2  18  13      807.42      634.94    151.92 o
  -1  18  13        2.65     -127.35    175.10 o
   0  18  13      853.45      541.23    217.55 o
   1  18  13     1647.06     1220.42    260.00 o
   2  18  13       27.58     -180.41    206.94 o
   3  18  13     3689.52     3560.44    360.82 o
   4  18  13       10.94     -106.12    233.47 o
   5  18  13      799.73      610.21    286.53 o
  -4  19  13      601.73      353.10    273.27 o
  -3  19  13        0.53       49.50    136.91 o
  -2  19  13      255.63      126.54    147.88 o
  -1  19  13       10.35      -90.20    191.02 o
   0  19  13        0.03      -31.84    201.63 o
   1  19  13     1513.59     1820.02    297.15 o
   2  19  13      235.27      148.57    233.47 o
   3  19  13      260.31     -185.72    222.86 o
 -14   0  14      114.00      -42.45    111.43 o
 -13   0  14     1694.76     1851.85    169.80 o
 -12   0  14     1200.78     1294.70    148.57 o
 -11   0  14      770.47      949.80    127.35 o
 -10   0  14     1132.80     1188.58    127.35 o
  -9   0  14      109.59      212.25     90.20 o
  -8   0  14      887.23     1018.78    111.43 o
  -7   0  14      532.20      560.52     58.46 o
  -6   0  14     1592.40     1535.27     64.61 o
  -5   0  14    10608.15    11151.08    154.51 o
  -4   0  14     6921.39     6951.17    105.17 o
  -3   0  14      201.02      336.42     37.49 o
  -2   0  14      141.81      125.69     32.79 o
  -1   0  14       48.09       -1.32     32.40 o
   0   0  14     4875.99     5386.74    139.67 o
   1   0  14     1559.05     1678.84     69.30 o
   2   0  14      134.39      152.84     44.62 o
   3   0  14    13653.82    14114.58    270.94 o
   4   0  14     2209.80     2122.23     99.84 o
   5   0  14     8889.36     9101.97    245.38 o
   6   0  14      396.46      351.36     91.57 o
   7   0  14     4832.61     4886.74    257.35 o
   8   0  14     2726.25     2616.72    148.57 o
   9   0  14     7510.10     7630.27    429.80 o
  10   0  14       16.20       31.84    180.41 o
  11   0  14     1939.46     1899.61    260.00 o
  12   0  14       44.30      217.55    196.33 o
  13   0  14      963.11     1093.07    238.78 o
 -14   1  14      141.56      114.08     82.54 o
 -13   1  14     1533.68     1495.76    116.31 o
 -12   1  14     1079.19     1075.63     97.55 o
 -11   1  14      654.60      561.49     80.60 o
 -10   1  14      193.57      272.74     69.34 o
  -9   1  14      214.45      210.25     52.70 o
  -8   1  14      958.17      987.95     51.53 o
  -7   1  14       22.94      -11.27     28.91 o
  -6   1  14     1187.95     1297.12     40.59 o
  -5   1  14      379.89      310.66     26.28 o
  -4   1  14     2092.45     2258.42     45.00 o
  -3   1  14       58.54       52.66     18.44 o
  -2   1  14      213.50      223.66     27.21 o
  -1   1  14    10801.52    10557.14    117.47 o
   0   1  14       79.42       40.08     25.98 o
   1   1  14     2922.86     2721.65     58.56 o
   2   1  14     2631.53     2715.49     63.38 o
   3   1  14      684.04      690.54     49.01 o
   4   1  14    10780.00    10767.38    148.73 o
   5   1  14       51.20       95.05     45.54 o
   6   1  14      417.73      393.31     71.78 o
   7   1  14      454.53      390.17     72.34 o
   8   1  14     6320.91     6120.96    184.19 o
   9   1  14      125.09      141.42     68.04 o
  10   1  14      175.99      293.86    132.84 o
  11   1  14     1260.70     1530.54    183.06 o
  12   1  14       24.18      345.25    140.66 o
  13   1  14      817.32     1455.57    181.94 o
 -14   2  14     1356.70     1307.48    114.02 o
 -13   2  14      366.89      389.34     89.81 o
 -12   2  14       72.87        6.31     69.34 o
 -11   2  14      542.73      492.65     84.90 o
 -10   2  14     2473.73     2531.16     87.31 o
  -9   2  14       21.85       11.75     37.52 o
  -8   2  14     4013.27     4198.08     91.79 o
  -7   2  14     1471.85     1493.48     57.56 o
  -6   2  14      517.50      579.68     46.02 o
  -5   2  14      351.14      382.08     29.97 o
  -4   2  14      991.37      976.12     31.76 o
  -3   2  14      207.01      146.69     23.89 o
  -2   2  14     8800.48     8921.27     90.69 o
  -1   2  14      571.53      625.32     30.58 o
   0   2  14     5157.37     5187.81     68.84 o
   1   2  14     1241.54     1328.68     46.75 o
   2   2  14     2109.13     1974.51     55.15 o
   3   2  14        4.56       13.90     30.25 o
   4   2  14     4318.31     4334.64     79.92 o
   5   2  14     1691.08     1820.85     70.64 o
   6   2  14    18636.42    18590.85    254.38 o
   7   2  14       25.99      -41.54     53.09 o
   8   2  14     1693.79     1642.61     90.01 o
   9   2  14       50.88       10.30    127.46 o
  10   2  14      217.27      399.73    139.77 o
  11   2  14      593.82      641.35    149.52 o
  12   2  14     1434.59     1502.65    179.63 o
  13   2  14     1529.32     1910.78    196.31 o
 -14   3  14        8.08      -77.73     77.73 o
 -13   3  14        8.02      -55.71     75.04 o
 -12   3  14        4.77       -8.11     67.22 o
 -11   3  14     1054.40     1205.38     93.58 o
 -10   3  14       25.67      -50.83     50.83 o
  -9   3  14      730.49      711.41     50.81 o
  -8   3  14      265.65      269.98     38.63 o
  -7   3  14      217.81      247.04     36.38 o
  -6   3  14       73.78       46.33     32.06 o
  -5   3  14      962.24     1008.19     39.52 o
  -4   3  14      435.94      568.80     27.42 o
  -3   3  14      924.14     1026.26     31.29 o
  -2   3  14       38.73       16.54     22.21 o
  -1   3  14        8.35      -13.47     23.16 o
   0   3  14      404.42      386.75     28.33 o
   1   3  14     2249.30     2301.26     49.24 o
   2   3  14     2848.26     2864.18     63.57 o
   3   3  14      292.46      226.20     35.63 o
   4   3  14     3389.06     3144.42     75.57 o
   5   3  14        1.66        1.35     52.73 o
   6   3  14      834.65      871.97     78.89 o
   7   3  14      584.86      578.12     70.02 o
   8   3  14     2786.87     2926.23    148.19 o
   9   3  14      137.10      120.87     88.94 o
  10   3  14       55.37      120.02    131.27 o
  11   3  14      156.18      181.29    130.28 o
  12   3  14       22.20      134.45     84.00 o
  13   3  14      402.24      909.79    166.18 o
 -14   4  14       87.52       44.22     82.87 o
 -13   4  14      317.18      377.40     82.87 o
 -12   4  14       78.31      132.10     70.99 o
 -11   4  14        8.38      -11.44     55.14 o
 -10   4  14     4039.96     4060.67    146.67 o
  -9   4  14      332.25      377.10     57.65 o
  -8   4  14      791.95      846.62     47.61 o
  -7   4  14     3371.46     3256.84     82.49 o
  -6   4  14     6725.12     6849.19    100.06 o
  -5   4  14       21.32      -26.83     26.83 o
  -4   4  14     3293.60     3054.90     57.10 o
  -3   4  14      135.67      133.31     26.13 o
  -2   4  14    11925.26    11795.66    135.89 o
  -1   4  14      787.86      862.33     34.29 o
   0   4  14     2595.05     2633.73     52.85 o
   1   4  14       42.11        9.05     24.59 o
   2   4  14      852.97      847.05     39.90 o
   3   4  14       11.69       15.74     43.71 o
   4   4  14     1531.15     1418.97     71.94 o
   5   4  14       14.12       -3.74     73.52 o
   6   4  14    15545.25    15518.28    257.89 o
   7   4  14      314.25      511.83     96.50 o
   8   4  14     4485.00     4471.71    134.60 o
   9   4  14       19.25        9.35     82.84 o
  10   4  14      598.46      630.55    136.53 o
  11   4  14     1966.94     2013.87    139.41 o
  12   4  14     1009.13     1199.66    115.63 o
  13   4  14      715.41      657.64    146.41 o
 -14   5  14       39.96       57.26     77.51 o
 -13   5  14      168.75      121.25     73.92 o
 -12   5  14      186.78       75.15     61.42 o
 -11   5  14        4.24       48.17     54.67 o
 -10   5  14      650.64      668.52     86.28 o
  -9   5  14     2537.19     2359.07     97.74 o
  -8   5  14      398.87      378.36     55.14 o
  -7   5  14      874.27      913.45     55.10 o
  -6   5  14      881.61      876.26     45.96 o
  -5   5  14      217.31      145.40     31.94 o
  -4   5  14     4373.53     4130.70     64.87 o
  -3   5  14      365.19      332.58     29.01 o
  -2   5  14     1464.18     1236.58     44.76 o
  -1   5  14     8879.15     8914.90    124.87 o
   0   5  14     2001.73     2051.61     60.24 o
   1   5  14      384.90      478.84     36.51 o
   2   5  14      107.41      103.31     33.58 o
   3   5  14     6747.46     6401.03    129.16 o
   4   5  14        4.03      -35.72     48.66 o
   5   5  14     3928.37     3761.14    112.67 o
   6   5  14       51.62      -22.76     51.09 o
   7   5  14     1409.44     1537.67     86.28 o
   8   5  14      584.64      550.11     80.66 o
   9   5  14      415.95      481.67    109.78 o
  10   5  14     1199.25     1287.92    115.96 o
  11   5  14     1642.16     1567.72    119.53 o
  12   5  14      332.63      512.37     97.52 o
  13   5  14      751.77      891.86    112.71 o
 -14   6  14      506.90      461.64    106.12 o
 -13   6  14     1297.69     1188.58    122.04 o
 -12   6  14       91.93      141.29    111.43 o
 -11   6  14     5728.14     5734.21    299.80 o
 -10   6  14      337.95      317.54     68.94 o
  -9   6  14       88.42       85.05     59.39 o
  -8   6  14      630.44      471.06     71.63 o
  -7   6  14      220.19      198.60     59.39 o
  -6   6  14     3399.75     3356.13     91.03 o
  -5   6  14     6414.07     6609.21    128.67 o
  -4   6  14     6603.37     6591.25    115.50 o
  -3   6  14     6800.49     6221.45     86.16 o
  -2   6  14     2013.08     1970.76     50.99 o
  -1   6  14        4.19       28.27     29.27 o
   0   6  14       26.54       28.85     27.61 o
   1   6  14     4768.22     4528.24     76.42 o
   2   6  14       59.85       59.46     32.24 o
   3   6  14     5498.52     5252.39    104.43 o
   4   6  14       34.83       53.42     38.59 o
   5   6  14     2513.66     2443.80     93.36 o
   6   6  14      602.00      675.63     68.47 o
   7   6  14     2302.01     2690.65    148.93 o
   8   6  14      735.00      777.65     88.69 o
   9   6  14     4664.71     4819.48    170.19 o
  10   6  14      499.73      761.21     97.83 o
  11   6  14     2225.27     2032.96    127.70 o
  12   6  14        8.60      -28.61     85.02 o
  13   6  14        5.38      144.54    137.27 o
 -13   7  14     2512.10     2594.34    217.55 o
 -12   7  14      715.26      766.76    103.47 o
 -11   7  14     1525.60     1524.74     99.61 o
 -10   7  14      133.88       90.49     60.65 o
  -9   7  14      912.68      827.09     74.91 o
  -8   7  14        4.74      -13.93     79.59 o
  -7   7  14      550.03      519.19     61.20 o
  -6   7  14      360.91      381.94     51.24 o
  -5   7  14       66.31       91.12     35.73 o
  -4   7  14     3179.51     2911.54     93.44 o
  -3   7  14     2478.70     2577.56     90.37 o
  -2   7  14     2178.28     2144.14     51.32 o
  -1   7  14      836.61      841.51     39.45 o
   0   7  14      292.88      315.91     31.70 o
   1   7  14      519.83      546.92     34.49 o
   2   7  14     5372.93     5218.74     89.29 o
   3   7  14      179.42      252.73     41.58 o
   4   7  14     7146.39     7024.54    132.91 o
   5   7  14     1197.80     1133.73     57.13 o
   6   7  14      908.66     1069.80    130.55 o
   7   7  14      197.88      430.89    117.30 o
   8   7  14     4961.31     5043.21    241.96 o
   9   7  14      470.91      705.73    142.17 o
  10   7  14     5493.75     5406.76    371.43 o
  11   7  14     1351.78     1244.96    172.71 o
  12   7  14      444.78      597.13    159.34 o
 -13   8  14      175.94      302.45    169.80 o
 -12   8  14        2.72     -116.74    137.96 o
 -11   8  14     1229.32     1055.93    185.72 o
 -10   8  14     1000.42      992.25    180.41 o
  -9   8  14     1151.80     1231.03    180.41 o
  -8   8  14     3587.60     3650.64    254.70 o
  -7   8  14       14.32       53.06    111.43 o
  -6   8  14     3138.40     3109.04    283.88 o
  -5   8  14      312.51      325.75     73.03 o
  -4   8  14       64.96       35.87     53.41 o
  -3   8  14      446.22      487.38     66.92 o
  -2   8  14     5791.01     5788.89    116.14 o
  -1   8  14      627.26      719.46     49.06 o
   0   8  14     9103.02     8871.17    169.26 o
   1   8  14      588.67      579.00     53.45 o
   2   8  14        3.22        5.85     25.90 o
   3   8  14     3551.68     3556.68     83.68 o
   4   8  14     3811.43     3575.61     89.83 o
   5   8  14        2.54       45.11     45.44 o
   6   8  14     5825.33     5732.09    145.89 o
   7   8  14      323.48      517.59    209.59 o
   8   8  14     2411.79     2604.70    189.35 o
   9   8  14     1462.97     1497.76    165.89 o
  10   8  14      415.73      714.81    326.33 o
  11   8  14      196.27      529.24    151.00 o
  12   8  14      568.42     1032.25    174.42 o
 -13   9  14      101.64       -5.31    164.49 o
 -12   9  14       35.16      116.74    159.19 o
 -11   9  14      116.63     -127.35    132.65 o
 -10   9  14       70.19      122.04    143.27 o
  -9   9  14       14.46      -53.06    122.04 o
  -8   9  14     1907.68     1889.00    206.94 o
  -7   9  14      746.43      673.88    153.88 o
  -6   9  14      561.00      507.09     99.38 o
  -5   9  14      416.76      427.29     93.80 o
  -4   9  14        1.16       12.51     53.23 o
  -3   9  14     5489.47     5625.17    151.13 o
  -2   9  14      855.55      816.33     98.61 o
  -1   9  14     3060.58     3164.13    136.33 o
   0   9  14      390.02      501.98     52.82 o
   1   9  14       17.41       63.60     59.74 o
   2   9  14      100.90      156.85     44.08 o
   3   9  14      115.89      158.10     46.87 o
   4   9  14      122.75       61.91     79.59 o
   5   9  14     1550.55     1600.58    246.74 o
   6   9  14      480.23      497.53    115.67 o
   7   9  14     1753.95     1859.53    160.98 o
   8   9  14      756.79      843.64    117.57 o
   9   9  14        2.31      -38.42     94.75 o
  10   9  14     1997.92     2150.15    201.63 o
  11   9  14       48.61      141.39    225.51 o
  12   9  14      111.04      409.69    151.00 o
 -12  10  14        0.83      148.57    164.49 o
 -11  10  14        9.10      -42.45    148.57 o
 -10  10  14     1548.16     1469.81    212.25 o
  -9  10  14       63.56       31.84    137.96 o
  -8  10  14     1137.27      827.76    169.80 o
  -7  10  14      445.38      695.11    159.19 o
  -6  10  14      282.75      183.06     93.80 o
  -5  10  14       19.36      -39.16     78.52 o
  -4  10  14     4965.83     4764.54    204.46 o
  -3  10  14     2362.21     2300.81    102.32 o
  -2  10  14     3777.50     3650.52    125.31 o
  -1  10  14       91.30       81.89     82.25 o
   0  10  14     7334.73     7220.02    210.94 o
   1  10  14      700.70      780.86     75.06 o
   2  10  14       59.60      128.31     43.14 o
   3  10  14       87.12       77.18     63.67 o
   4  10  14     1350.44     1363.68    238.78 o
   5  10  14       49.59      472.25    201.63 o
   6  10  14       68.46      159.89    122.04 o
   7  10  14      966.94     1118.78    294.49 o
   8  10  14      263.06      422.90    124.23 o
   9  10  14      892.78      907.43    257.35 o
  10  10  14       67.59      123.03    355.51 o
  11  10  14      715.92      611.81    193.68 o
 -12  11  14       40.17     -153.88    153.88 o
 -11  11  14      372.93      387.35    180.41 o
 -10  11  14      456.30      344.90    169.80 o
  -9  11  14      821.37      806.54    185.72 o
  -8  11  14        7.38     -127.35    127.35 o
  -7  11  14     3343.89     3242.07    265.31 o
  -6  11  14       71.91       75.56     93.58 o
  -5  11  14        0.78       48.77     88.11 o
  -4  11  14        0.92      -25.47    103.47 o
  -3  11  14     5927.99     5871.28    228.87 o
  -2  11  14      375.25      550.03     69.91 o
  -1  11  14     4686.60     4833.87    180.41 o
   0  11  14      259.96      262.90     73.04 o
   1  11  14      731.48      813.03     77.70 o
   2  11  14      111.02       24.08     58.19 o
   3  11  14     1077.57      959.75    137.96 o
   4  11  14      130.01       53.06    180.41 o
   5  11  14     1873.75     2249.81    286.53 o
   6  11  14     1266.65     1728.41    466.94 o
   7  11  14     3670.80     3830.88    315.72 o
   8  11  14        1.38      -24.87    267.96 o
   9  11  14      228.77      150.33    530.62 o
  10  11  14      274.48      210.52    390.00 o
  11  11  14      250.83      257.22    177.76 o
 -11  12  14      368.79      313.06    185.72 o
 -10  12  14       19.99     -137.96    137.96 o
  -9  12  14     1295.02     1411.44    217.55 o
  -8  12  14       35.05      -21.22    143.27 o
  -7  12  14       55.99       18.94     95.62 o
  -6  12  14      314.85      232.90    164.49 o
  -5  12  14     3715.17     3809.84    198.86 o
  -4  12  14        2.03      -88.11     88.11 o
  -3  12  14     4048.73     4137.00    328.98 o
  -2  12  14      136.26      119.04     99.38 o
  -1  12  14      267.03      281.23    148.57 o
   0  12  14      179.24      307.76    153.88 o
   1  12  14      336.69      175.10    164.49 o
   2  12  14       59.20       61.95     63.29 o
   3  12  14     1892.04     2127.77    254.70 o
   4  12  14      905.44      864.91    222.86 o
   5  12  14     2171.92     2207.37    291.84 o
   6  12  14      131.41      139.78    103.41 o
   7  12  14       63.78      166.55    196.33 o
   8  12  14      405.63      639.42    214.90 o
   9  12  14     1555.12     1674.54    374.08 o
  10  12  14     1288.95     1578.19    185.43 o
 -10  13  14      465.44      344.90    180.41 o
  -9  13  14      333.23      249.39    180.41 o
  -8  13  14       58.33       63.67    153.88 o
  -7  13  14      503.24      662.88    127.40 o
  -6  13  14     5046.08     4765.23    225.12 o
  -5  13  14      635.42      892.32    129.40 o
  -4  13  14     6801.15     6808.32    318.37 o
  -3  13  14       82.80      149.06    103.13 o
  -2  13  14     1772.76     1846.48    155.68 o
  -1  13  14      573.40      493.47    169.80 o
   0  13  14     1730.43     1528.18    217.55 o
   1  13  14       50.75      -84.90    148.57 o
   2  13  14     1482.69     1613.07    244.08 o
   3  13  14      134.60      122.04    180.41 o
   4  13  14     1069.24      912.66    238.78 o
   5  13  14       59.06      -37.14    206.94 o
   6  13  14      204.14     -212.25    212.25 o
   7  13  14       11.11     -217.55    228.17 o
   8  13  14     2776.20     3043.72    211.99 o
   9  13  14      169.83      191.02    275.92 o
  10  13  14     1966.39     2095.03    203.98 o
 -10  14  14     1418.71     1342.46    249.39 o
  -9  14  14      310.58      344.90    185.72 o
  -8  14  14      483.27      552.48    134.45 o
  -7  14  14       51.30        0.00    106.49 o
  -6  14  14     1077.61     1044.66    142.58 o
  -5  14  14       35.46      -14.50    104.86 o
  -4  14  14      105.38      132.65    108.81 o
  -3  14  14       37.35      -99.39    100.82 o
  -2  14  14     6685.60     7023.59    273.82 o
  -1  14  14      325.79      472.25    175.10 o
   0  14  14     5472.14     5003.72    344.90 o
   1  14  14     1181.32     1199.19    222.86 o
   2  14  14        9.81     -159.19    159.19 o
   3  14  14      533.62      440.41    212.25 o
   4  14  14     1143.64     1368.99    265.31 o
   5  14  14       87.62     -143.27    212.25 o
   6  14  14      857.85      875.52    275.92 o
   7  14  14      526.41      244.08    254.70 o
   8  14  14     1128.48      965.72    307.76 o
   9  14  14      222.14       26.26    318.37 o
  -9  15  14     1962.97     1894.30    270.61 o
  -8  15  14      893.44     1096.33    188.37 o
  -7  15  14       86.26      230.82    124.69 o
  -6  15  14      299.29      262.66    177.76 o
  -5  15  14      231.44      279.82    130.00 o
  -4  15  14       35.62     -102.40    106.88 o
  -3  15  14     1925.00     1900.33    270.61 o
  -2  15  14        2.31        2.70    110.64 o
  -1  15  14     2758.08     2902.47    281.23 o
   0  15  14      378.08      302.45    185.72 o
   1  15  14     2928.70     3443.70    318.37 o
   2  15  14        2.11       68.98    191.02 o
   3  15  14        0.69      -21.22    185.72 o
   4  15  14      237.09      -95.51    206.94 o
   5  15  14     2043.40     2069.41    318.37 o
   6  15  14       20.22     -148.57    228.17 o
   7  15  14     1255.06     1379.60    313.06 o
   8  15  14        1.30     -249.39    249.39 o
  -8  16  14      145.98       67.81    127.40 o
  -7  16  14       16.15       40.18    118.14 o
  -6  16  14       10.10       18.19    117.79 o
  -5  16  14        6.75     -102.94    112.37 o
  -4  16  14       94.68       29.31    114.39 o
  -3  16  14        2.74      -43.67    132.65 o
  -2  16  14      235.76      217.63    125.32 o
  -1  16  14     1312.57     1093.07    222.86 o
   0  16  14      700.01      981.64    222.86 o
   1  16  14      264.80      355.51    201.63 o
   2  16  14      373.84      588.98    222.86 o
   3  16  14       22.19     -180.41    180.41 o
   4  16  14       26.81       42.45    228.17 o
   5  16  14       63.74     -148.57    228.17 o
   6  16  14      394.12     -100.82    249.39 o
   7  16  14      819.51      180.41    281.23 o
  -7  17  14      544.69      584.71    153.70 o
  -6  17  14      631.84      640.40    149.94 o
  -5  17  14      331.17      310.81    136.91 o
  -4  17  14       33.06      -64.42    119.89 o
  -3  17  14     1033.60     1058.91    161.34 o
  -2  17  14      118.46      -55.64    177.76 o
  -1  17  14     3587.35     3772.68    339.59 o
   0  17  14      362.52      535.92    222.86 o
   1  17  14     1992.82     2371.86    297.15 o
   2  17  14        4.20     -196.33    196.33 o
   3  17  14      565.43      551.84    244.08 o
   4  17  14      421.77      313.06    249.39 o
   5  17  14     1093.09      817.15    291.84 o
   6  17  14       37.62      -47.76    265.31 o
  -5  18  14      174.20       86.52    209.59 o
  -4  18  14       18.57       11.67    148.57 o
  -3  18  14      571.49      435.11    150.08 o
  -2  18  14      297.47      189.63    142.43 o
  -1  18  14      403.57      -10.61    196.33 o
   0  18  14      893.68     1040.01    249.39 o
   1  18  14      151.63       42.45    212.25 o
   2  18  14      336.88      201.63    228.17 o
   3  18  14       19.98     -217.55    217.55 o
   4  18  14      239.24       10.61    249.39 o
  -2  19  14     1276.50      976.33    260.00 o
  -1  19  14       93.74     -164.49    196.33 o
   0  19  14       37.38     -206.94    212.25 o
   1  19  14      761.44      647.35    260.00 o
 -14   1  15      152.62      197.65     95.51 o
 -13   1  15     1700.66     1714.59    121.90 o
 -12   1  15     2532.86     2732.75    140.66 o
 -11   1  15      703.78      817.18     90.05 o
 -10   1  15      477.90      422.17     74.76 o
  -9   1  15     1012.31     1027.95     73.92 o
  -8   1  15      132.88      115.73     46.72 o
  -7   1  15       46.97        7.72     35.63 o
  -6   1  15     5684.28     5803.67     80.12 o
  -5   1  15    13149.42    12924.97    134.45 o
  -4   1  15     5618.36     5712.82     75.24 o
  -3   1  15     2465.15     2357.23     49.63 o
  -2   1  15       15.10       -9.39     30.25 o
  -1   1  15       31.52       12.18     30.42 o
   0   1  15     3359.84     3264.34     69.17 o
   1   1  15      491.48      668.12     50.31 o
   2   1  15     3855.83     3661.18     89.13 o
   3   1  15     1119.81     1237.83     58.46 o
   4   1  15     8330.84     8266.96    146.86 o
   5   1  15      810.57      615.17     79.89 o
   6   1  15       71.37       38.93     64.61 o
   7   1  15     3245.67     3378.49    139.37 o
   8   1  15     3757.20     3781.23    173.36 o
   9   1  15      771.77      902.44     93.55 o
  10   1  15     2321.43     2048.60    194.67 o
  11   1  15       18.78      -19.16    134.92 o
  12   1  15      308.61      611.99    336.94 o
  13   1  15      210.60      452.07    151.92 o
 -14   2  15     1369.72     1495.42    140.61 o
 -13   2  15       18.81       -1.16     76.30 o
 -12   2  15        8.80      -61.02     71.29 o
 -11   2  15     2163.24     2275.06    123.82 o
 -10   2  15       30.47       29.41     65.58 o
  -9   2  15      550.48      565.10     55.45 o
  -8   2  15       11.44      -35.76     35.76 o
  -7   2  15      462.26      489.23     41.57 o
  -6   2  15     6419.87     6462.55    103.07 o
  -5   2  15     4263.92     4228.04     71.99 o
  -4   2  15     2838.59     2940.00     54.44 o
  -3   2  15      344.68      359.11     29.92 o
  -2   2  15     2867.47     2922.99     54.04 o
  -1   2  15       76.53       49.14     26.55 o
   0   2  15      661.76      683.58     35.06 o
   1   2  15     3111.45     3039.36     70.40 o
   2   2  15      477.47      476.67     39.47 o
   3   2  15     4757.46     4809.60     85.53 o
   4   2  15     1320.37     1417.24     65.87 o
   5   2  15      877.29      815.36     56.58 o
   6   2  15      306.60      231.11     60.15 o
   7   2  15     3577.52     3645.45    134.03 o
   8   2  15     1055.01     1073.45    158.09 o
   9   2  15      373.65      440.89    143.54 o
  10   2  15     1016.49     1020.65    265.31 o
  11   2  15     1156.90     1055.58    166.68 o
  12   2  15       90.52      438.40    156.53 o
  13   2  15      115.57      240.59    147.88 o
 -14   3  15      658.56      698.99    102.72 o
 -13   3  15      747.07      767.05     98.95 o
 -12   3  15      485.79      487.48     86.05 o
 -11   3  15     1514.35     1561.10    106.49 o
 -10   3  15       83.44      112.46    124.69 o
  -9   3  15     1102.78     1161.41     65.32 o
  -8   3  15     2234.94     2365.56     69.55 o
  -7   3  15      930.56     1043.24     50.65 o
  -6   3  15     1032.85     1134.59     49.39 o
  -5   3  15      377.50      420.43     33.92 o
  -4   3  15     1017.59     1049.61     42.06 o
  -3   3  15    11817.03    11748.35    123.03 o
  -2   3  15       38.45       16.10     24.72 o
  -1   3  15    24985.10    25190.38    228.64 o
   0   3  15     1190.43     1226.57     42.92 o
   1   3  15     1850.66     1961.97     54.52 o
   2   3  15       79.39       35.67     34.54 o
   3   3  15      893.32      858.01     49.89 o
   4   3  15      144.53      146.78     56.82 o
   5   3  15    19384.74    19589.49    305.69 o
   6   3  15      477.85      504.93     67.23 o
   7   3  15     4810.54     4821.68    138.35 o
   8   3  15     1372.12     1547.52    124.50 o
   9   3  15        1.99      -83.38    127.35 o
  10   3  15       74.40      141.50    132.59 o
  11   3  15     1206.48     1748.82    230.82 o
  12   3  15      778.80     1113.05    217.55 o
  13   3  15     3237.96     3699.02    318.37 o
 -14   4  15     1205.09     1208.13    114.69 o
 -13   4  15      206.54      174.73     80.08 o
 -12   4  15      122.30      119.92     74.29 o
 -11   4  15      406.77      543.70     81.53 o
 -10   4  15      133.24      149.82     58.26 o
  -9   4  15     2780.54     2776.34    105.48 o
  -8   4  15     1657.82     1648.60     80.89 o
  -7   4  15     2100.62     1952.20     59.82 o
  -6   4  15     4626.08     4650.64     82.74 o
  -5   4  15     2671.05     2653.84     63.96 o
  -4   4  15      948.38     1017.83     39.18 o
  -3   4  15     3776.74     3741.15     65.66 o
  -2   4  15     3594.80     3633.61     77.82 o
  -1   4  15      108.94      123.34     32.33 o
   0   4  15      327.29      376.20     37.15 o
   1   4  15     1003.85      986.04     48.13 o
   2   4  15     1951.56     1943.19     67.05 o
   3   4  15     5103.80     5036.35    127.06 o
   4   4  15     4923.21     4556.23    164.66 o
   5   4  15      468.13      488.90     63.85 o
   6   4  15     9967.46     9727.24    193.94 o
   7   4  15      771.58      742.73    111.28 o
   8   4  15      822.94      890.02    148.95 o
   9   4  15     1798.09     1570.41    174.66 o
  10   4  15      749.15      936.71    164.49 o
  11   4  15        0.10       81.95    140.61 o
  12   4  15      119.76      319.88    201.63 o
  13   4  15      524.53     1014.97    171.49 o
 -13   5  15      541.72      605.28     92.86 o
 -12   5  15     1599.24     1573.33    108.37 o
 -11   5  15     3178.51     3362.40    123.41 o
 -10   5  15       30.82       61.06     54.49 o
  -9   5  15     1194.00     1257.60     78.67 o
  -8   5  15      160.26       98.47     50.69 o
  -7   5  15     4854.30     4811.34    112.69 o
  -6   5  15     2417.74     2437.95     66.71 o
  -5   5  15     1349.53     1440.69     52.09 o
  -4   5  15     7382.71     7552.14    106.65 o
  -3   5  15     3500.27     3582.54     63.52 o
  -2   5  15      231.01      210.73     33.83 o
  -1   5  15      370.60      289.80     35.53 o
   0   5  15     2346.36     2306.93     59.20 o
   1   5  15       18.63        3.43     47.46 o
   2   5  15     7411.46     7192.48    120.24 o
   3   5  15     1768.94     1730.49     68.22 o
   4   5  15     9023.11     8760.46    174.37 o
   5   5  15        1.78       45.05     50.84 o
   6   5  15      216.72      160.56     83.25 o
   7   5  15     1894.25     1914.32    166.68 o
   8   5  15     3622.32     3285.53    437.76 o
   9   5  15      287.73      295.66    148.48 o
  10   5  15     2509.13     2533.42    139.52 o
  11   5  15      213.94      310.77    113.27 o
  12   5  15      947.75     1244.23    118.25 o
  13   5  15       40.74      177.34    261.92 o
 -13   6  15       68.07       63.67     90.20 o
 -12   6  15       25.64      -28.65    122.04 o
 -11   6  15      459.30      566.29     81.90 o
 -10   6  15        5.57      -58.65     58.65 o
  -9   6  15      104.67       40.33     61.81 o
  -8   6  15      346.50      331.92     67.49 o
  -7   6  15      138.83      103.65     49.46 o
  -6   6  15      182.98      249.40     52.93 o
  -5   6  15     2772.58     2653.82     74.29 o
  -4   6  15     8923.89     9089.88    139.95 o
  -3   6  15      576.12      592.58     38.10 o
  -2   6  15     2278.14     2190.05     61.41 o
  -1   6  15        6.95        1.43     33.15 o
   0   6  15       54.43       61.56     33.52 o
   1   6  15     2251.35     2196.82     63.74 o
   2   6  15       36.87        4.03     36.58 o
   3   6  15     2060.74     2042.88     77.18 o
   4   6  15      156.97      183.09     46.30 o
   5   6  15     1413.35     1531.68    107.23 o
   6   6  15       19.08      129.87    104.41 o
   7   6  15      903.59     1161.39    133.67 o
   8   6  15      637.03      656.47    120.42 o
   9   6  15      917.23     1042.66    130.70 o
  10   6  15      264.19      324.81     85.28 o
  11   6  15      902.16     1198.06    147.85 o
  12   6  15       51.22      186.50     93.39 o
 -13   7  15      737.32      875.52    100.82 o
 -12   7  15      458.81      393.51     75.94 o
 -11   7  15       34.15      -14.66     61.20 o
 -10   7  15      812.07      687.17    137.96 o
  -9   7  15      991.18     1085.38     83.25 o
  -8   7  15      376.73      445.63     64.82 o
  -7   7  15      172.11      117.84     67.28 o
  -6   7  15     4166.34     4074.43    114.58 o
  -5   7  15      364.64      351.64     58.44 o
  -4   7  15     1244.48     1233.88     60.98 o
  -3   7  15     1530.92     1415.75     71.00 o
  -2   7  15     2347.48     2296.00     59.86 o
  -1   7  15      133.19      120.58     37.00 o
   0   7  15     1058.22     1084.67     47.16 o
   1   7  15     1387.00     1406.23     57.19 o
   2   7  15     1978.21     2082.17     62.77 o
   3   7  15     1108.97     1109.34     54.53 o
   4   7  15      841.57      858.23     56.41 o
   5   7  15     2958.58     2934.36    113.10 o
   6   7  15      341.69      233.47    108.46 o
   7   7  15      383.78      313.53    120.51 o
   8   7  15       57.67       94.13    164.49 o
   9   7  15      612.98      667.39    427.15 o
  10   7  15      741.74     1011.26    262.66 o
  11   7  15      332.17      381.90    225.51 o
  12   7  15      151.86      348.16    148.22 o
 -13   8  15      235.79      116.74    169.80 o
 -12   8  15     1140.85     1411.44    212.25 o
 -11   8  15       23.98       26.53    143.27 o
 -10   8  15        7.47      -31.84    127.35 o
  -9   8  15     1601.07     1151.44    180.41 o
  -8   8  15      741.90      843.68    164.49 o
  -7   8  15     4584.44     4734.01    204.46 o
  -6   8  15      207.72      259.10     88.11 o
  -5   8  15     3658.11     3465.22    172.59 o
  -4   8  15       60.77      -21.22     78.79 o
  -3   8  15      806.33      860.87     77.14 o
  -2   8  15     3584.02     3591.09    101.91 o
  -1   8  15     1883.54     1856.63     78.09 o
   0   8  15     1024.10     1104.25     71.04 o
   1   8  15      760.26      651.20     72.31 o
   2   8  15      889.52      811.59     48.26 o
   3   8  15     6915.35     6866.97    127.47 o
   4   8  15     1235.18     1170.42     83.89 o
   5   8  15       69.04       48.66     50.00 o
   6   8  15      162.38      210.91     88.48 o
   7   8  15       17.33        9.19     83.46 o
   8   8  15     3879.22     4131.82    363.47 o
   9   8  15     2780.86     3060.30    212.63 o
  10   8  15        7.15      183.10    299.80 o
  11   8  15      361.13      506.37    169.80 o
  12   8  15       82.98      285.47    153.88 o
 -12   9  15       13.58        0.00    159.19 o
 -11   9  15      212.29      169.80    159.19 o
 -10   9  15     2864.38     3151.86    270.61 o
  -9   9  15     1926.99     1841.24    217.55 o
  -8   9  15       53.94      127.35    137.96 o
  -7   9  15     1655.33     1655.29    136.91 o
  -6   9  15      414.14      354.63    124.69 o
  -5   9  15      133.81      133.21     89.81 o
  -4   9  15      157.30      183.46    201.63 o
  -3   9  15     6238.36     6230.11    228.78 o
  -2   9  15     1626.22     1676.61     97.86 o
  -1   9  15     6592.37     6728.88    156.67 o
   0   9  15     1054.51     1180.01    130.84 o
   1   9  15     3385.17     3183.55    116.41 o
   2   9  15      679.36      621.23    130.00 o
   3   9  15     2864.79     3326.97    307.76 o
   4   9  15      872.88      896.74    222.86 o
   5   9  15     5417.90     4839.22    376.74 o
   6   9  15     1539.74     1389.02    143.02 o
   7   9  15     4000.06     3890.48    225.37 o
   8   9  15      630.92      642.51     90.16 o
   9   9  15      652.19      582.51    184.83 o
  10   9  15      244.48      497.51    458.98 o
  11   9  15       50.80      289.90    137.88 o
 -12  10  15        1.37      -31.84    159.19 o
 -11  10  15      609.01      854.29    196.33 o
 -10  10  15      293.31      318.37    159.19 o
  -9  10  15     2420.73     2897.17    265.31 o
  -8  10  15      677.10      610.21    164.49 o
  -7  10  15       24.75       39.13     89.81 o
  -6  10  15      684.25      771.80    135.31 o
  -5  10  15        4.21      -20.75     84.36 o
  -4  10  15      426.50      371.18     97.34 o
  -3  10  15      747.58      756.12    114.39 o
  -2  10  15     8616.79     8534.86    458.98 o
  -1  10  15       20.92     -127.35    127.35 o
   0  10  15     9541.33     9420.35    265.31 o
   1  10  15      193.28       69.36     62.95 o
   2  10  15      578.25      535.92    180.41 o
   3  10  15      224.35     -122.04    169.80 o
   4  10  15     4084.31     4059.22    350.21 o
   5  10  15      144.90        0.00    191.02 o
   6  10  15     5225.28     5623.52    559.80 o
   7  10  15       52.04      124.25    191.02 o
   8  10  15     1155.19      858.88    147.85 o
   9  10  15       59.41      254.70    204.29 o
  10  10  15        5.69       14.80    318.37 o
  11  10  15       14.43      192.43    342.25 o
 -11  11  15      387.13      588.98    185.72 o
 -10  11  15     1582.50     1326.54    228.17 o
  -9  11  15      462.26      456.33    169.80 o
  -8  11  15       28.24     -122.04    132.65 o
  -7  11  15      477.22      443.04    119.39 o
  -6  11  15       19.42      -88.11     88.11 o
  -5  11  15     1528.94     1522.06    140.66 o
  -4  11  15     2180.47     2095.77    155.68 o
  -3  11  15       29.48       51.87     91.87 o
  -2  11  15     2556.69     2461.56    168.84 o
  -1  11  15       11.35      -90.20    132.65 o
   0  11  15      129.88       53.06    143.27 o
   1  11  15     2010.53     2186.14    244.08 o
   2  11  15     2128.97     2324.10    249.39 o
   3  11  15      156.65      153.88    180.41 o
   4  11  15     2726.71     2610.63    291.84 o
   5  11  15      235.87      217.55    206.94 o
   6  11  15       11.36       71.72    183.06 o
   7  11  15      132.40       97.57    196.33 o
   8  11  15      536.15      502.91    222.86 o
   9  11  15      354.60      557.28    291.84 o
  10  11  15     2685.28     3064.99    226.75 o
 -11  12  15      225.77      164.49    180.41 o
 -10  12  15       87.63      153.88    169.80 o
  -9  12  15        0.39      -10.61    153.88 o
  -8  12  15      545.26      717.01    133.16 o
  -7  12  15      485.25      501.50    120.06 o
  -6  12  15      143.33      114.08    105.06 o
  -5  12  15      311.59      359.38    110.64 o
  -4  12  15      738.25      660.41    120.06 o
  -3  12  15     2292.61     2624.51    174.20 o
  -2  12  15     4033.84     4315.68    213.77 o
  -1  12  15      700.98      657.96    175.10 o
   0  12  15       12.28       31.84    148.57 o
   1  12  15     2950.04     2992.68    281.23 o
   2  12  15      115.52     -116.74    164.49 o
   3  12  15     7154.45     7375.57    429.80 o
   4  12  15     1733.05     1437.97    260.00 o
   5  12  15      929.52      795.93    249.39 o
   6  12  15      149.12     -212.25    212.25 o
   7  12  15     1969.35     1777.57    318.37 o
   8  12  15       18.76      -15.39    501.43 o
   9  12  15     1190.00     1371.23    281.23 o
  10  12  15      206.08      327.22    299.80 o
 -10  13  15        1.00     -127.35    164.49 o
  -9  13  15       31.64      -21.22    159.19 o
  -8  13  15      211.89       53.76    114.02 o
  -7  13  15     1103.12      990.83    140.66 o
  -6  13  15      455.72      603.00    164.49 o
  -5  13  15      430.56      449.57    209.59 o
  -4  13  15     1408.69     1298.30    144.42 o
  -3  13  15       10.52       31.84    105.06 o
  -2  13  15       75.61       31.84    105.06 o
  -1  13  15       48.88      -47.76    143.27 o
   0  13  15       43.05       26.53    153.88 o
   1  13  15     1299.37     1522.87    233.47 o
   2  13  15       22.03      148.57    180.41 o
   3  13  15     1356.46     1384.91    249.39 o
   4  13  15      541.24      429.80    222.86 o
   5  13  15       48.20      -79.59    212.25 o
   6  13  15      234.42       -5.31    233.47 o
   7  13  15      991.87      886.13    291.84 o
   8  13  15       10.73      -31.84    270.61 o
   9  13  15       26.66      183.10    384.70 o
  -9  14  15      171.98      111.75    156.53 o
  -8  14  15       17.34       68.65    119.89 o
  -7  14  15      562.51      511.12    249.39 o
  -6  14  15      348.66      467.35    125.65 o
  -5  14  15     4580.83     4524.19    232.63 o
  -4  14  15     1409.54     1345.54    153.83 o
  -3  14  15      409.00      296.74    121.90 o
  -2  14  15      784.21      746.12    138.67 o
  -1  14  15      854.55      886.13    212.25 o
   0  14  15      256.60      270.61    185.72 o
   1  14  15     2621.32     2329.41    275.92 o
   2  14  15      175.46     -106.12    180.41 o
   3  14  15      230.04      270.61    212.25 o
   4  14  15      174.21       53.06    212.25 o
   5  14  15      619.21      435.11    249.39 o
   6  14  15      807.41      578.37    270.61 o
   7  14  15      658.58      249.39    275.92 o
   8  14  15      227.75       31.84    281.23 o
  -8  15  15       44.69       50.97    123.65 o
  -7  15  15      772.37      562.19    206.94 o
  -6  15  15     1134.46     1034.63    177.76 o
  -5  15  15        8.17      -68.26    110.64 o
  -4  15  15      515.35      505.64    206.94 o
  -3  15  15     2106.03     1967.07    179.98 o
  -2  15  15       58.49      -38.51    116.13 o
  -1  15  15     1524.05     1766.95    244.08 o
   0  15  15     1462.47     1607.77    254.70 o
   1  15  15      151.90      127.35    191.02 o
   2  15  15      775.60      774.70    238.78 o
   3  15  15       63.38      153.88    217.55 o
   4  15  15      150.66       31.84    228.17 o
   5  15  15     1004.90     1220.42    297.15 o
   6  15  15      149.93     -116.74    254.70 o
   7  15  15      406.31      175.10    291.84 o
  -7  16  15       55.56      248.14    134.92 o
  -6  16  15       54.42       45.10    123.82 o
  -5  16  15      243.16      113.20    129.40 o
  -4  16  15      195.75       55.31    123.65 o
  -3  16  15        2.65     -114.39    114.39 o
  -2  16  15     5486.82     5655.81    273.90 o
  -1  16  15       16.59     -132.65    175.10 o
   0  16  15     1956.81     2446.14    297.15 o
   1  16  15      343.95      137.96    201.63 o
   2  16  15        2.34     -201.63    201.63 o
   3  16  15      278.20      116.74    228.17 o
   4  16  15     1957.44     1634.30    313.06 o
   5  16  15       29.93     -244.08    244.08 o
   6  16  15     1649.87     1745.73    350.21 o
  -6  17  15      569.29      405.36    151.92 o
  -5  17  15        6.97     -112.90    121.90 o
  -4  17  15      775.26      800.09    163.18 o
  -3  17  15       25.89       40.48    131.16 o
  -2  17  15      218.03      143.27    196.33 o
  -1  17  15      379.44      238.78    201.63 o
   0  17  15      269.68       15.92    201.63 o
   1  17  15     1316.83     1358.38    275.92 o
   2  17  15      157.59     -206.94    206.94 o
   3  17  15      643.84      562.45    260.00 o
   4  17  15      500.79      249.39    270.61 o
   5  17  15      556.17      435.11    297.15 o
  -4  18  15      248.36       10.61    138.82 o
  -3  18  15     1278.81     1235.85    241.43 o
  -2  18  15       42.29     -169.80    169.80 o
  -1  18  15      234.18       74.29    212.25 o
   0  18  15       59.81     -111.43    212.25 o
   1  18  15     2056.47     2191.45    318.37 o
   2  18  15      190.75     -222.86    233.47 o
   3  18  15      746.07      397.96    275.92 o
 -14   0  16      404.73      461.64    143.27 o
 -13   0  16     1306.04     1257.56    164.49 o
 -12   0  16     2448.93     2679.61    201.63 o
 -11   0  16      183.05      159.19    106.12 o
 -10   0  16     1402.69     1406.13    143.27 o
  -9   0  16     1084.61      997.56    127.35 o
  -8   0  16     1987.56     2329.41    164.49 o
  -7   0  16     6667.41     6839.65    254.70 o
  -6   0  16     5075.83     4871.06    212.25 o
  -5   0  16    18138.78    17754.43    466.94 o
  -4   0  16     2287.39     2371.52     75.30 o
  -3   0  16     9320.10     9083.96    145.99 o
  -2   0  16     2834.86     2733.13    148.58 o
  -1   0  16     4584.73     4429.90    122.18 o
   0   0  16        2.94        8.02     58.84 o
   1   0  16     4751.06     4274.14    138.59 o
   2   0  16      810.84      812.41     77.61 o
   3   0  16    15146.25    14599.89    395.31 o
   4   0  16      772.40      828.26     85.16 o
   5   0  16      939.83     1065.77     83.03 o
   6   0  16      350.44      475.01     83.02 o
   7   0  16     5520.44     5230.28    289.19 o
   8   0  16        2.56      175.10    191.02 o
   9   0  16    10514.90    10564.58    520.00 o
  10   0  16       30.41       37.14    185.72 o
  11   0  16     1609.64     1379.60    249.39 o
  12   0  16      181.02      562.45    222.86 o
  13   0  16      247.15      780.01    238.78 o
 -14   1  16       11.50      -80.60     80.60 o
 -13   1  16      735.38      800.07    105.06 o
 -12   1  16      803.73      895.88    132.65 o
 -11   1  16        1.63      116.19     73.09 o
 -10   1  16     3588.79     3510.30    142.43 o
  -9   1  16       11.79       -8.84     61.82 o
  -8   1  16     1061.53     1059.86     63.34 o
  -7   1  16     5964.14     6224.62    124.98 o
  -6   1  16     1797.21     1730.47     62.71 o
  -5   1  16     3616.79     3753.52     66.06 o
  -4   1  16     1045.67     1019.49     43.76 o
  -3   1  16        5.20       -4.01     28.15 o
  -2   1  16       73.82       30.46     30.41 o
  -1   1  16      525.50      645.44     40.89 o
   0   1  16      454.23      387.91     42.40 o
   1   1  16      542.24      621.77     52.77 o
   2   1  16     8718.13     8285.65    129.48 o
   3   1  16     4231.26     4492.28    110.40 o
   4   1  16     2162.71     2087.95    126.94 o
   5   1  16     1978.14     1921.60    160.27 o
   6   1  16     1103.90     1113.03     92.34 o
   7   1  16      620.79      634.13    146.94 o
   8   1  16     5790.13     5315.61    178.89 o
   9   1  16       15.86       50.66    136.60 o
  10   1  16      589.95      740.59    158.64 o
  11   1  16      637.51      704.56    157.05 o
  12   1  16        0.66      243.95    217.55 o
  13   1  16      102.85      389.74    220.21 o
 -13   2  16      239.51      233.36     88.11 o
 -12   2  16      134.44      197.69     80.60 o
 -11   2  16      261.13      196.33     75.04 o
 -10   2  16      658.03      771.78    108.78 o
  -9   2  16     4701.96     5069.45    118.99 o
  -8   2  16     6537.38     6719.31    133.72 o
  -7   2  16     3168.98     3277.68     73.78 o
  -6   2  16     2784.10     3000.79     70.30 o
  -5   2  16     3581.56     3803.49     77.63 o
  -4   2  16     1486.24     1512.10     49.98 o
  -3   2  16      143.93      164.07     29.88 o
  -2   2  16     7596.10     7593.58     90.21 o
  -1   2  16     1049.52     1120.45     41.11 o
   0   2  16     4405.97     4552.42     75.64 o
   1   2  16       97.22       64.75     37.61 o
   2   2  16       53.07       63.21     40.27 o
   3   2  16     1751.07     1743.25     71.33 o
   4   2  16    13895.81    14094.02    224.00 o
   5   2  16     1155.27     1166.65     81.16 o
   6   2  16     8238.07     8416.29    182.28 o
   7   2  16      549.43      486.81     69.85 o
   8   2  16      813.27     1203.33    331.64 o
   9   2  16      253.98      251.97    153.88 o
  10   2  16        9.84        6.67    172.45 o
  11   2  16      165.95      539.06    154.86 o
  12   2  16     2347.42     3138.37    697.76 o
  13   2  16      393.06      848.67    172.10 o
 -13   3  16       10.50      -78.52     78.52 o
 -12   3  16      104.37       95.26     78.52 o
 -11   3  16      355.55      283.17     76.85 o
 -10   3  16      661.00      706.92     82.29 o
  -9   3  16     1053.05     1177.23     91.87 o
  -8   3  16     1312.90     1326.62     61.68 o
  -7   3  16      376.68      461.33     43.25 o
  -6   3  16     1871.05     2060.29     65.10 o
  -5   3  16       79.68       56.51     34.32 o
[truncated: 124,807 more chars]
